# Supplementary material for: Identification of Neurotransmission and Synaptic Biological Processes Disrupted in Autism Spectrum Disorder Using Interaction Networks and Community Detection Analysis
Source: Biomedicines. 2023 Nov 4;11(11):2971. doi: 10.3390/biomedicines11112971 (PMC10668950; doi:10.3390/biomedicines11112971)
Supplement: Supplementary file 1 [file biomedicines-11-02971-s001.zip]

Archive with 7 entries (7 files):
- Supplementary Figure S1.xlsx
- Supplementary Table S1.xlsx
- Supplementary Table S2.xlsx
- Supplementary Table S3.xlsx
- Supplementary Table S4.xlsx
- Supplementary Table S5.xlsx
- Supplementary Table S6.xlsx
