# Supplementary material for: Identification of Neurotransmission and Synaptic Biological Processes Disrupted in Autism Spectrum Disorder Using Interaction Networks and Community Detection Analysis
Source: Biomedicines. 2023 Nov 4;11(11):2971. doi: 10.3390/biomedicines11112971 (PMC10668950; doi:10.3390/biomedicines11112971)
Supplement: Supplementary file 1 [file biomedicines-11-02971-s001.zip › Supplementary Table S1.xlsx]

## Sheet: S1a
Table S1a. Pipeline for candidate NS gene selection.
Selected all the genes in the following databases:
1) Gene Ontology (GO) annotations for terms 'neurotransmitter' and 'synapse' with experimental evidence in Homo sapiens;
2) The REACTOME for the pathway ‘Neuronal System’ in Homo sapiens;
3) Genes from KEGG pathways in Homo sapiens, with annotations for the terms 'neurotransmitter' and 'synapse'. The genes from the followig pathways were selected:
Dopaminergic;
Glutamatergic;
GABAergic;
Cholinergic;
Serotonergic;
Retrograde Endocannabinoid signaling;
Long-term depression;
Synaptic vesicle cycle;
Long-term potentiation;
Neurotrophin signaling.
Cocaine addiction
Nicotine addiction
Morphine addiction
Amphetamine addiction
Alcoholism
cAMP
Calcium signaling
PI3K-AKT
Cell Adhesion Molecules (CAMs)

## Sheet: S1b
Table S1b. List of studies analysed from the Simon Simplex Colection
Study name	PuMed ID	ASD (n)	Controls (n)	Sequence Type
Turner 2017	28965761	516	516	genome
Iossifov 2014	25363768	2508	1911	exome
Krumm 2015	25961944	2377	1786	exome
BJ O'Roak 2014	25418537	3486	2493	targeted
Turner2016	26749308	53	40	genome
BJ O'Roak 2012	23160955	2446	0	targeted
Werling_2018	29700473	519	519	genome
