# Supplementary material for: Identification of Neurotransmission and Synaptic Biological Processes Disrupted in Autism Spectrum Disorder Using Interaction Networks and Community Detection Analysis
Source: Biomedicines. 2023 Nov 4;11(11):2971. doi: 10.3390/biomedicines11112971 (PMC10668950; doi:10.3390/biomedicines11112971)
Supplement: Supplementary file 1 [file biomedicines-11-02971-s001.zip › Supplementary Table S2.xlsx]

## Sheet: S2a
Figure S2a. List of neurotransmission and synaptic (NS) candidate genes
HGNC ID	Approved symbol	Approved name	Previous symbols	Synonyms	Chromosome	Accession numbers	RefSeq IDs
HGNC:23	ABAT	4-aminobutyrateaminotransferase		GABAT,GABA-T	16p13.2	L32961	NM_020686
HGNC:59	ABCC8	ATPbindingcassettesubfamilyCmember8	SUR,HRINS	HI,PHHI,SUR1,MRP8,ABC36,HHF1,TNDM2	11p15.1	L78207	NM_000352
HGNC:60	ABCC9	ATPbindingcassettesubfamilyCmember9		SUR2,CMD1O	12p12.1	AF061323	NM_005691
HGNC:21398	ABHD6	abhydrolasedomaincontaining6			3p14.3	AF225418	NM_020676
HGNC:76	ABL1	ABLproto-oncogene1,non-receptortyrosinekinase	ABL	JTK7,c-ABL,p150	9q34.12	M14752	NM_007313
HGNC:108	ACHE	acetylcholinesterase(Cartwrightbloodgroup)	YT		7q22.1		NM_015831
HGNC:132	ACTB	actinbeta			7p22.1	M28424	NM_001101
HGNC:163	ACTN1	actininalpha1			14q24.1	M95178	NM_001102
HGNC:164	ACTN2	actininalpha2			1q43	BC047901	NM_001103
HGNC:232	ADCY1	adenylatecyclase1	DFNB44	AC1	7p12.3	L05500	NM_021116
HGNC:233	ADCY2	adenylatecyclase2		HBAC2,KIAA1060,AC2	5p15.31	AB028983	NM_020546
HGNC:234	ADCY3	adenylatecyclase3		AC3	2p23.3	AF033861
HGNC:235	ADCY4	adenylatecyclase4		AC4	14q12	AF497516
HGNC:236	ADCY5	adenylatecyclase5		AC5	3q21.1	U65473	NM_183357
HGNC:237	ADCY6	adenylatecyclase6		AC6	12q13.12		NM_020983
HGNC:238	ADCY7	adenylatecyclase7		KIAA0037,AC7	16q12.1	D25538
HGNC:239	ADCY8	adenylatecyclase8	ADCY3	HBAC1,AC8	8q24.22	Z35309
HGNC:240	ADCY9	adenylatecyclase9		AC9	16p13.3	AF036927
HGNC:15766	ADNP	activitydependentneuroprotectorhomeobox		KIAA0784,ADNP1	20q13.13	AF250860	NM_181442
HGNC:262	ADORA1	adenosineA1receptor		RDC7	1q32.1	BC026340	NM_000674
HGNC:263	ADORA2A	adenosineA2areceptor	ADORA2	RDC8	22q11.23	X68486	NM_000675
HGNC:277	ADRA1A	adrenoceptoralpha1A	ADRA1C	ADRA1L1	8p21.2	L31774	NM_033303
HGNC:285	ADRB1	adrenoceptorbeta1	ADRB1R		10q25.3	J03019
HGNC:286	ADRB2	adrenoceptorbeta2	ADRB2R	ADRBR,BAR,B2AR	5q32	AF022953	NM_000024
HGNC:288	ADRB3	adrenoceptorbeta3			8p11.23	AY487247	NM_000025
HGNC:341	AGXT	alanine--glyoxylateandserine--pyruvateaminotransferase	SPAT	AGXT1,PH1,AGT,SPT,AGT1	2q37.3	D13368	NM_000030
HGNC:14412	AGXT2	alanine--glyoxylateaminotransferase2		AGT2	5p13.2	AJ292204	NM_031900
HGNC:375	AKAP5	A-kinaseanchoringprotein5		AKAP75,AKAP79	14q23.3	M90359
HGNC:379	AKAP9	A-kinaseanchoringprotein9		KIAA0803,AKAP350,AKAP450,CG-NAP,YOTIAO,HYPERION,PRKA9,MU-RMS-40.16A,PPP1R45,LQT11	7q21.2	AF091711	NM_005751
HGNC:391	AKT1	AKTserine/threoninekinase1		RAC,PKB,PRKBA,AKT	14q32.33	M63167	NM_005163
HGNC:392	AKT2	AKTserine/threoninekinase2		PKBÎ²	19q13.2	M77198	NM_001626
HGNC:393	AKT3	AKTserine/threoninekinase3		PKBG,RAC-gamma,PRKBG	1q43-q44	AF124141	NM_181690
HGNC:400	ALCAM	activatedleukocytecelladhesionmolecule		CD166,MEMD	3q13.11	AK054632	NM_001627
HGNC:404	ALDH2	aldehydedehydrogenase2familymember			12q24.12	M26760	NM_000690
HGNC:408	ALDH5A1	aldehydedehydrogenase5familymemberA1		SSADH,SSDH	6p22.3	L34820
HGNC:412	ALDH9A1	aldehydedehydrogenase9familymemberA1	ALDH7,ALDH4,ALDH9	E3	1q24.1	U34252
HGNC:429	ALOX12	arachidonate12-lipoxygenase,12Stype		12S-LOX	17p13.1	M35418
HGNC:430	ALOX12B	arachidonate12-lipoxygenase,12Rtype		12R-LOX	17p13.1	AF038461
HGNC:433	ALOX15	arachidonate15-lipoxygenase		15-LOX-1	17p13.2	M23892
HGNC:434	ALOX15B	arachidonate15-lipoxygenasetypeB		15-LOX-2	17p13.1	U78294
HGNC:435	ALOX5	arachidonate5-lipoxygenase		5-LOX	10q11.21	J03571
HGNC:473	AMT	aminomethyltransferase		GCST,NKH	3p21.31	D13811	NM_000481
HGNC:493	ANK2	ankyrin2	LQT4		4q25-q26	M37123	NM_001148
HGNC:547	ANXA9	annexinA9	ANX31		1q21.3	AJ009985	NM_003568
HGNC:561	AP2A1	adaptorrelatedproteincomplex2subunitalpha1	CLAPA1,ADTAA		19q13.33	AA993745
HGNC:562	AP2A2	adaptorrelatedproteincomplex2subunitalpha2	CLAPA2,ADTAB	DKFZP564D1864,HYPJ,KIAA0899,HIP9	11p15.5	AB020706	NM_012305
HGNC:563	AP2B1	adaptorrelatedproteincomplex2subunitbeta1	ADTB2,CLAPB1		17q12	M34175
HGNC:564	AP2M1	adaptorrelatedproteincomplex2subunitmu1	CLAPM1	AP50,mu2	3q27.1	U36188	NM_004068
HGNC:565	AP2S1	adaptorrelatedproteincomplex2subunitsigma1	CLAPS2,HHC3	FBHOk,FBH3	19q13.32	AJ010148
HGNC:578	APBA1	amyloidbetaprecursorproteinbindingfamilyAmember1	MINT1	D9S411E,X11	9q21.12	AF029106	NM_001163
HGNC:579	APBA2	amyloidbetaprecursorproteinbindingfamilyAmember2	X11L,MINT2	D15S1518E,LIN-10,MGC:14091,HsT16821	15q13.1	AB014719	NM_005503
HGNC:580	APBA3	amyloidbetaprecursorproteinbindingfamilyAmember3		X11L2,mint3	19p13.3	AB021638
HGNC:581	APBB1	amyloidbetaprecursorproteinbindingfamilyBmember1	RIR	Fe65	11p15.4	L77864	NM_001164
HGNC:613	APOE	apolipoproteinE	AD2		19q13.32	K00396	NM_000041
HGNC:620	APP	amyloidbetaprecursorprotein	AD1		21q21.3	M15533	NM_000484
HGNC:633	AQP1	aquaporin1(Coltonbloodgroup)	CO	CHIP28	7p14.3	M77829	NM_000385
HGNC:646	ARAF	A-Rafproto-oncogene,serine/threoninekinase	ARAF1		Xp11.3	X04790
HGNC:648	ARC	activityregulatedcytoskeletonassociatedprotein		KIAA0278,Arg3.1	8q24.3	AF193421
HGNC:655	ARF4	ADPribosylationfactor4	ARF2		3p14.3	M36341	NM_001660
HGNC:15852	ARFGAP1	ADPribosylationfactorGTPaseactivatingprotein1	ARF1GAP	FLJ10767,bA261N11.3	20q13.33	AK001629	NM_018209
HGNC:30320	ARHGAP22	RhoGTPaseactivatingprotein22		RhoGAP2	10q11.22-q11.23	AY324801	NM_021226
HGNC:29351	ARHGAP39	RhoGTPaseactivatingprotein39		KIAA1688,Vilse,CrGAP	8q24.3
HGNC:678	ARHGDIA	RhoGDPdissociationinhibitoralpha	GDIA1	RHOGDI	17q25.3	BC028333	NM_004309
HGNC:679	ARHGDIB	RhoGDPdissociationinhibitorbeta	RAP1GN1,GDIA2,GDID4	Ly-GDI,RhoGDI2	12p12.3	L07916	NM_001175
HGNC:680	ARHGDIG	RhoGDPdissociationinhibitorgamma		RHOGDI-3	16p13.3	U82532
HGNC:14561	ARHGEF9	Cdc42guaninenucleotideexchangefactor9		KIAA0424,PEM-2	Xq11.1	AB007884
HGNC:16937	ARL6IP5	ADPribosylationfactorlikeGTPase6interactingprotein5		PRAF3,JWA,GTRAP3-18,DERP11,HSPC127,Yip6b	3p14.1	AF070523	NM_006407
HGNC:701	ARNTL	arylhydrocarbonreceptornucleartranslocatorlike		MOP3,JAP3,BMAL1,PASD3,bHLHe5	11p15.3	D89722	NM_001178
HGNC:711	ARRB1	arrestinbeta1	ARR1		11q13.4	BC003636	NM_004041
HGNC:712	ARRB2	arrestinbeta2	ARR2	BARR2,DKFZp686L0365	17p13.2		NM_004313
HGNC:24268	ASCC1	activatingsignalcointegrator1complexsubunit1		CGI-18,ASC1p50,Em:AC022392.3,p50	10q22.1	AY013290	NM_015947
HGNC:758	ASS1	argininosuccinatesynthase1	ASS	CTLN1	9q34.11	X01630	NM_000050
HGNC:773	ASTN1	astrotactin1	ASTN		1q25.2	AB006627	NM_004319
HGNC:17021	ASTN2	astrotactin2		KIAA0634	9q33.1	AF116574	NM_014010
HGNC:784	ATF2	activatingtranscriptionfactor2	CREB2	TREB7,CRE-BP1,HB16	2q31.1	X15875	NM_001880
HGNC:786	ATF4	activatingtranscriptionfactor4	TXREB	TAXREB67,CREB-2	22q13.1	D90209	NM_001675
HGNC:2349	ATF6B	activatingtranscriptionfactor6beta	CREBL1	G13	6p21.3
HGNC:799	ATP1A1	ATPaseNa+/K+transportingsubunitalpha1			1p13.1	D00099	NM_001160233
HGNC:800	ATP1A2	ATPaseNa+/K+transportingsubunitalpha2	MHP2	FHM2	1q23.2	AB018321	NM_000702
HGNC:801	ATP1A3	ATPaseNa+/K+transportingsubunitalpha3	DYT12		19q13.2		NM_152296
HGNC:14073	ATP1A4	ATPaseNa+/K+transportingsubunitalpha4	ATP1AL2		1q23.2	BC028297	NM_144699
HGNC:804	ATP1B1	ATPaseNa+/K+transportingsubunitbeta1	ATP1B		1q24.2	U16799
HGNC:805	ATP1B2	ATPaseNa+/K+transportingsubunitbeta2		AMOG	17p13.1	U45945	NM_001678
HGNC:811	ATP2A1	ATPasesarcoplasmic/endoplasmicreticulumCa2+transporting1	ATP2A	SERCA1	16p11.2		NM_004320
HGNC:812	ATP2A2	ATPasesarcoplasmic/endoplasmicreticulumCa2+transporting2	ATP2B,DAR	SERCA2	12q24.11		NM_001681
HGNC:814	ATP2B1	ATPaseplasmamembraneCa2+transporting1		PMCA1	12q21.33	J04027	NM_001682
HGNC:815	ATP2B2	ATPaseplasmamembraneCa2+transporting2		PMCA2	3p25.3	X63575	NM_001683
HGNC:816	ATP2B3	ATPaseplasmamembraneCa2+transporting3	SCAX1,CLA2	PMCA3,CFAP39	Xq28	U60414	NM_021949
HGNC:817	ATP2B4	ATPaseplasmamembraneCa2+transporting4	ATP2B2,MXRA1	PMCA4	1q32.1	M25874	NM_001001396
HGNC:865	ATP6V0A1	ATPaseH+transportingV0subunita1	VPP1,ATP6N1,ATP6N1A	a1,Vph1,Stv1	17q21.2	U73006	NM_001130020
HGNC:18481	ATP6V0A2	ATPaseH+transportingV0subunita2		TJ6,a2,TJ6s,TJ6M,ATP6a2,J6B7,ATP6N1D,Vph1,Stv1	12q24.31	AF112972	NM_012463
HGNC:866	ATP6V0A4	ATPaseH+transportingV0subunita4	ATP6N1B,ATP6N2,RTA1C	RDRTA2,VPP2,RTADR,a4,Vph1,Stv1	7q34	AF245517	NM_020632
HGNC:861	ATP6V0B	ATPaseH+transportingV0subunitb	ATP6F	VMA16,HATPL	1p34.1	BC000423	NM_004047
HGNC:855	ATP6V0C	ATPaseH+transportingV0subunitc	ATPL,ATP6C,ATP6L	VATL,Vma3	16p13.3	M62762	NM_001694
HGNC:13724	ATP6V0D1	ATPaseH+transportingV0subunitd1	ATP6D	ATP6DV,VATX,VPATPD,P39,Vma6	16q22.1	X71490	NM_004691
HGNC:18266	ATP6V0D2	ATPaseH+transportingV0subunitd2	ATP6D2	FLJ38708,VMA6	8q21.3	AY079172	NM_152565
HGNC:863	ATP6V0E1	ATPaseH+transportingV0subunite1	ATP6H,ATP6V0E	M9.2	5q35.1	Y15286	NM_003945
HGNC:21723	ATP6V0E2	ATPaseH+transportingV0subunite2	C7orf32,ATP6V0E2L		7q36.1	AK057700	NM_145230
HGNC:851	ATP6V1A	ATPaseH+transportingV1subunitA	VPP2,ATP6A1,ATP6V1A1	Vma1,VA68	3q13.31	L09235	NM_001690
HGNC:853	ATP6V1B1	ATPaseH+transportingV1subunitB1	VPP3,ATP6B1	VATB,RTA1B,Vma2	2p13.3	AF107466	NM_001692
HGNC:854	ATP6V1B2	ATPaseH+transportingV1subunitB2	VPP3,ATP6B2	VATB,Vma2,HO57	8p21.3	L35249	NM_001693
HGNC:856	ATP6V1C1	ATPaseH+transportingV1subunitC1	ATP6D,ATP6C	VATC,Vma5	8q22.3	X69151	NM_001695
HGNC:18264	ATP6V1C2	ATPaseH+transportingV1subunitC2		VMA5,ATP6C2	2p25.1	AY039759	NM_144583
HGNC:13527	ATP6V1D	ATPaseH+transportingV1subunitD	ATP6M	VATD,VMA8	14q23.3	AF145316	NM_015994
HGNC:857	ATP6V1E1	ATPaseH+transportingV1subunitE1	ATP6E,ATP6V1E	P31,Vma4,ATP6E2	22q11.21	X76228	NM_001696
HGNC:18125	ATP6V1E2	ATPaseH+transportingV1subunitE2	ATP6EL2,ATP6V1EL2	MGC9341,VMA4,ATP6E1	2p21	BC008981	NM_080653
HGNC:16832	ATP6V1F	ATPaseH+transportingV1subunitF		ATP6S14,VATF,Vma7	7q32.1	D49400	NM_004231
HGNC:864	ATP6V1G1	ATPaseH+transportingV1subunitG1	ATP6J,ATP6G1	ATP6GL,Vma10,ATP6G,DKFZp547P234	9q32	AF038954	NM_004888
HGNC:862	ATP6V1G2	ATPaseH+transportingV1subunitG2	ATP6G,ATP6G2	Vma10,NG38,Em:AC004181.3	6p21.33	Y14768	NM_130463
HGNC:18265	ATP6V1G3	ATPaseH+transportingV1subunitG3		ATP6G3,Vma10	1q31.3	AY039760	NM_133326
HGNC:18303	ATP6V1H	ATPaseH+transportingV1subunitH		CGI-11,SFD,VMA13,SFDalpha,SFDbeta	8q11.23	AF132945	NM_015941
HGNC:932	BAAT	bileacid-CoA:aminoacidN-acyltransferase		BAT	9q31.1	L34081	NM_001701
HGNC:936	BAD	BCL2associatedagonistofcelldeath		BCL2L8,BBC2	11q13.1	AF021792	NM_032989
HGNC:948	BAIAP3	BAI1associatedprotein3		BAP3,KIAA0734	16p13.3	AB017111
HGNC:959	BAX	BCL2associatedX,apoptosisregulator		BCL2L4	19q13.33		NM_138763
HGNC:983	BCHE	butyrylcholinesterase	CHE1,CHE2	E1	3q26.1	M16541
HGNC:16902	BCKDK	branchedchainketoaciddehydrogenasekinase			16p11.2	AF026548	NM_005881
HGNC:13221	BCL11A	BAFchromatinremodelingcomplexsubunitBCL11A	EVI9	BCL11A-XL,BCL11A-L,BCL11A-S,CTIP1,HBFQTL5,ZNF856	2p16.1	AJ404611	NM_022893
HGNC:990	BCL2	BCL2apoptosisregulator		Bcl-2,PPP1R50	18q21.33	M14745	NM_000633,NM_000657
HGNC:1033	BDNF	brainderivedneurotrophicfactor			11p14.1	AB038670	NM_170735
HGNC:24163	BEGAIN	brainenrichedguanylatekinaseassociated		KIAA1446	14q32.2	BC002607	NM_020836
HGNC:13388	BEX3	brainexpressedX-linked3	NGFRAP1	HGR74,Bex,NADE,DXS6984E	Xq22.2	AF187064	NM_014380
HGNC:1097	BRAF	B-Rafproto-oncogene,serine/threoninekinase		BRAF1	7q34	M95712	NM_004333
HGNC:1323	C4A	complementC4A(Rodgersbloodgroup)		CPAMD2,C4S,CO4,C4,C4A3,C4A2,C4A4,C4A6,C4B,RG	6p21.33	L26261,M14823,X77491,AY224378	NM_007293
HGNC:1384	CABP1	calciumbindingprotein1			12q24.31	AF169148	NM_001033677
HGNC:1365	CACFD1	calciumchannelflowerdomaincontaining1	C9orf7	D9S2135,flower	9q34.2		NM_017586
HGNC:1388	CACNA1A	calciumvoltage-gatedchannelsubunitalpha1A	CACNL1A4,SCA6,MHP1,MHP	Cav2.1,EA2,APCA,HPCA,FHM	19p13.13	U79666	NM_000068
HGNC:1389	CACNA1B	calciumvoltage-gatedchannelsubunitalpha1B	CACNL1A5	Cav2.2,CACNN	9q34.3	AB209467	NM_000718
HGNC:1390	CACNA1C	calciumvoltage-gatedchannelsubunitalpha1C	CCHL1A1,CACNL1A1	Cav1.2,CACH2,CACN2,TS,LQT8	12p13.33	AF070589	NM_000719
HGNC:1391	CACNA1D	calciumvoltage-gatedchannelsubunitalpha1D	CCHL1A2,CACNL1A2	Cav1.3,CACH3,CACN4	3p21.1	AB209171	NM_000720
HGNC:1392	CACNA1E	calciumvoltage-gatedchannelsubunitalpha1E	CACNL1A6	Cav2.3,BII,CACH6	1q25.3	AK096563	NM_000721
HGNC:1393	CACNA1F	calciumvoltage-gatedchannelsubunitalpha1F	CSNB2,AIED	Cav1.4,JM8,JMC8,CSNBX2,CORDX3,CSNB2A,OA2	Xp11.23	AA019975	NM_005183
HGNC:1394	CACNA1G	calciumvoltage-gatedchannelsubunitalpha1G		Cav3.1,NBR13	17q21.33	AC004590	NM_018896
HGNC:1395	CACNA1H	calciumvoltage-gatedchannelsubunitalpha1H		Cav3.2	16p13.3	AL031703	NM_001005407
HGNC:1396	CACNA1I	calciumvoltage-gatedchannelsubunitalpha1I		Cav3.3	22q13.1	AF129133	NM_001003406
HGNC:1397	CACNA1S	calciumvoltage-gatedchannelsubunitalpha1S	HOKPP,MHS5,CACNL1A3	Cav1.1,hypoPP	1q32.1	L33798	NM_000069
HGNC:1399	CACNA2D1	calciumvoltage-gatedchannelauxiliarysubunitalpha2delta1	CACNL2A,CACNA2,MHS3,LINC01112	lncRNA-N3	7q21.11	M76559
HGNC:1400	CACNA2D2	calciumvoltage-gatedchannelauxiliarysubunitalpha2delta2		KIAA0558	3p21.31	AF040709	NM_006030
HGNC:15460	CACNA2D3	calciumvoltage-gatedchannelauxiliarysubunitalpha2delta3		HSA272268	3p21.1-p14.3	AJ272268
HGNC:20202	CACNA2D4	calciumvoltage-gatedchannelauxiliarysubunitalpha2delta4			12p13.33	AF516695
HGNC:1401	CACNB1	calciumvoltage-gatedchannelauxiliarysubunitbeta1	CACNLB1		17q12
HGNC:1402	CACNB2	calciumvoltage-gatedchannelauxiliarysubunitbeta2	MYSB,CACNLB2		10p12	U95019	NM_000724
HGNC:1403	CACNB3	calciumvoltage-gatedchannelauxiliarysubunitbeta3	CACNLB3		12q13.12
HGNC:1404	CACNB4	calciumvoltage-gatedchannelauxiliarysubunitbeta4		EJM4	2q23.3	AF038852	NM_000726.3
HGNC:1406	CACNG2	calciumvoltage-gatedchannelauxiliarysubunitgamma2		stargazin,MGC138502,MGC138504	22q12.3	AF096322
HGNC:1407	CACNG3	calciumvoltage-gatedchannelauxiliarysubunitgamma3			16p12.1	AF131911	NM_006539
HGNC:1408	CACNG4	calciumvoltage-gatedchannelauxiliarysubunitgamma4		MGC11138,MGC24983	17q24.2	AH008289	NM_014405
HGNC:1409	CACNG5	calciumvoltage-gatedchannelauxiliarysubunitgamma5			17q24.2	AF148220	NM_014404,NM_145811
HGNC:13626	CACNG7	calciumvoltage-gatedchannelauxiliarysubunitgamma7			19q13.42	AF288387
HGNC:13628	CACNG8	calciumvoltage-gatedchannelauxiliarysubunitgamma8			19q13.42	AF288388
HGNC:5951	CADM1	celladhesionmolecule1	TSLC1,IGSF4	NECL2,ST17,BL2,SYNCAM,IGSF4A,Necl-2,SYNCAM1,RA175	11q23.3	AB017563	NM_014333
HGNC:29849	CADM2	celladhesionmolecule2	IGSF4D	NECL3,Necl-3,SynCAM2	3p12.1	AF538973	NM_153184
HGNC:30825	CADM4	celladhesionmolecule4	IGSF4C	TSLL2,Necl-4,SynCAM4	19q13.31	AF363368	NM_145296
HGNC:1426	CADPS	calciumdependentsecretionactivator		CAPS,KIAA1121,CAPS1,UNC-31	3p14.2	U36448	NM_003716,NM_183393,NM_183394
HGNC:1442	CALM1	calmodulin1	CALML2	CAMI,PHKD,DD132	14q32.11
HGNC:1445	CALM2	calmodulin2		PHKD,CAMII	2p21		NM_001743
HGNC:1449	CALM3	calmodulin3		PHKD	19q13.32
HGNC:1452	CALML3	calmodulinlike3		CLP	10p15.1	X13461	NM_005185
HGNC:18445	CALML4	calmodulinlike4		MGC4809,NY-BR-20	15q23	AF308287	NM_033429
HGNC:18180	CALML5	calmodulinlike5		CLSP	10p15.1	AF172852	NM_017422
HGNC:24193	CALML6	calmodulinlike6		CAGLP	1p36.33	AF490905	NM_138705
HGNC:17938	CALY	calcyonneuronspecificvesicularprotein	DRD1IP	CALCYON,NSG3	10q26.3	AF225903	NM_015722
HGNC:1459	CAMK1	calcium/calmodulindependentproteinkinaseI		CaMKI,CaMKI-alpha	3p25.3	L41816	NM_003656
HGNC:1460	CAMK2A	calcium/calmodulindependentproteinkinaseIIalpha	CAMKA	KIAA0968,CaMKIINalpha,CaMKIIÎ±	5q32	AB023185	NM_015981
HGNC:1461	CAMK2B	calcium/calmodulindependentproteinkinaseIIbeta	CAMKB	CAM2,CAMK2,CaMKIIÎ²	7p13	U50358	NM_172084
HGNC:1462	CAMK2D	calcium/calmodulindependentproteinkinaseIIdelta	CAMKD		4q26	U50361
HGNC:1463	CAMK2G	calcium/calmodulindependentproteinkinaseIIgamma	CAMKG		10q22.2	U81554	NM_172169
HGNC:1464	CAMK4	calcium/calmodulindependentproteinkinaseIV		CaMK-GR,CaMKIV	5q22.1	D30742	NM_001744
HGNC:1469	CAMKK1	calcium/calmodulindependentproteinkinasekinase1		DKFZp761M0423,CAMKKA,MGC34095	17p13.2	AL136576	NM_032294,NM_172206,NM_172207
HGNC:1470	CAMKK2	calcium/calmodulindependentproteinkinasekinase2		CAMKK,KIAA0787,CAMKKB,MGC15254	12q24.31	AF101264	NM_172226
HGNC:1497	CASK	calcium/calmodulindependentserineproteinkinase	TNRC8	LIN2,CAGH39,FGS4	Xp11.4	AF035582	NM_003688
HGNC:1504	CASP3	caspase3		CPP32,CPP32B,Yama,apopain	4q35.1	BC016926	NM_004346
HGNC:1550	CBS	cystathioninebeta-synthase		HIP4	21q22.3	L14577	NM_000071
HGNC:1677	CD247	CD247molecule	CD3Z	CD3H,CD3Q	1q24.2	BC025703	NM_198053
HGNC:1662	CD34	CD34molecule			1q32.2	M81104	NM_001773
HGNC:1666	CD37	CD37molecule		TSPAN26	19q13.33
HGNC:1686	CD53	CD53molecule	MOX44	TSPAN25	1p13.3	BC040693	NM_000560
HGNC:1691	CD6	CD6molecule		Tp120	11q12.2		NM_006725
HGNC:1701	CD81	CD81molecule	TAPA1	TAPA-1,TSPAN28	11p15.5		NM_004356
HGNC:1736	CDC42	celldivisioncycle42		G25K,CDC42Hs	1p36.12	BC018266	NM_001791
HGNC:1748	CDH1	cadherin1	UVO	uvomorulin,CD324	16q22.1	L08599	NM_004360
HGNC:1749	CDH10	cadherin10			5p14.2-p14.1	AF039747	NM_006727
HGNC:1750	CDH11	cadherin11		OB,CAD11	16q21	D21255	NM_033664
HGNC:1751	CDH12	cadherin12		Br-cadherin,CDHB	5p14.3	L33477	NM_004061
HGNC:1753	CDH13	cadherin13		CDHH	16q23.3	U59288	NM_001257
HGNC:1754	CDH15	cadherin15	CDH3,CDH14		16q24.3	D83542	NM_004933
HGNC:1755	CDH16	cadherin16			16q22.1	AF016272	NM_004062
HGNC:1757	CDH18	cadherin18		CDH14,EY-CADHERIN	5p14.3	U59325	NM_004934
HGNC:1758	CDH19	cadherin19		CDH7	18q22.1	AJ007607	NM_021153
HGNC:1759	CDH2	cadherin2	NCAD	CDHN,CD325	18q12.1	S42303	NM_001792
HGNC:1760	CDH20	cadherin20		CDH7L3,Cdh7	18q21.33	AF217289	NM_031891
HGNC:13251	CDH22	cadherin22	C20orf25	dJ998H6.1	20q13.12	AF035300	NM_021248
HGNC:13733	CDH23	cadherinrelated23	DFNB12,USH1D	CDHR23	10q22.1	AY010111	NM_052836
HGNC:15902	CDH26	cadherin26		VR20	20q13.33	AF169690,AK055202	NM_177980
HGNC:1762	CDH3	cadherin3		CDHP,PCAD	16q22.1	X63629	NM_001793
HGNC:1763	CDH4	cadherin4			20q13.33	L34059	NM_001794
HGNC:1764	CDH5	cadherin5		7B4,CD144	16q21	X79981	NM_001795
HGNC:1765	CDH6	cadherin6			5p13.3	D31784	NM_004932
HGNC:1766	CDH7	cadherin7			18q22.1	AB035301	NM_033646
HGNC:1767	CDH8	cadherin8			16q21	L34060	NM_001796
HGNC:1768	CDH9	cadherin9			5p14.1	AB035302	NM_016279
HGNC:1774	CDK5	cyclindependentkinase5		PSSALRE	7q36.1	X66364
HGNC:1775	CDK5R1	cyclindependentkinase5regulatorysubunit1		p35nck5a,Nck5a,p35	17q11.2	X80343	NM_003885
HGNC:11411	CDKL5	cyclindependentkinaselike5	STK9	EIEE2,CFAP247	Xp22.13	Y15057	NM_003159
HGNC:1874	CFL1	cofilin1	CFL		11q13.1	X95404	NM_005507
HGNC:1912	CHAT	cholineO-acetyltransferase			10q11.23	AF305907	NM_020549
HGNC:1915	CHD1	chromodomainhelicaseDNAbindingprotein1			5q15-q21.1	AF006513	NM_001270
HGNC:1917	CHD2	chromodomainhelicaseDNAbindingprotein2		FLJ38614,DKFZp547I1315,DKFZp781D1727,DKFZp686E01200	15q26.1	AF006514	NM_001271
HGNC:20626	CHD7	chromodomainhelicaseDNAbindingprotein7	CRG	KIAA1416,FLJ20357,FLJ20361	8q12.2	AB037837	NM_017780
HGNC:20153	CHD8	chromodomainhelicaseDNAbindingprotein8	HELSNF1	KIAA1564,DUPLIN	14q11.2	AB046784	NM_020920
HGNC:1950	CHRM1	cholinergicreceptormuscarinic1			11q12.3	Y00508	NM_000738
HGNC:1951	CHRM2	cholinergicreceptormuscarinic2			7q33
HGNC:1952	CHRM3	cholinergicreceptormuscarinic3			1q43	U29589	NM_000740
HGNC:1953	CHRM4	cholinergicreceptormuscarinic4			11p11.2	M16405	NM_000741
HGNC:1954	CHRM5	cholinergicreceptormuscarinic5			15q14
HGNC:1955	CHRNA1	cholinergicreceptornicotinicalpha1subunit	CHRNA		2q31.1	Y00762
HGNC:13800	CHRNA10	cholinergicreceptornicotinicalpha10subunit			11p15.4	AF199235
HGNC:1956	CHRNA2	cholinergicreceptornicotinicalpha2subunit			8p21.2	U62431
HGNC:1957	CHRNA3	cholinergicreceptornicotinicalpha3subunit			15q25.1
HGNC:1958	CHRNA4	cholinergicreceptornicotinicalpha4subunit	EBN,EBN1	BFNC	20q13.33
HGNC:1959	CHRNA5	cholinergicreceptornicotinicalpha5subunit			15q25.1
HGNC:15963	CHRNA6	cholinergicreceptornicotinicalpha6subunit			8p11.21	U62435
HGNC:1960	CHRNA7	cholinergicreceptornicotinicalpha7subunit			15q13.3	Z23141
HGNC:14079	CHRNA9	cholinergicreceptornicotinicalpha9subunit		NACHRA9	4p14	AF227732
HGNC:1961	CHRNB1	cholinergicreceptornicotinicbeta1subunit	CHRNB		17p13.1	X14830
HGNC:1962	CHRNB2	cholinergicreceptornicotinicbeta2subunit			1q21.3	U62437	NM_000748
HGNC:1963	CHRNB3	cholinergicreceptornicotinicbeta3subunit			8p11.21	U62438
HGNC:1964	CHRNB4	cholinergicreceptornicotinicbeta4subunit			15q25.1	U48861
HGNC:1965	CHRND	cholinergicreceptornicotinicdeltasubunit	ACHRD		2q37.1	X55019
HGNC:1966	CHRNE	cholinergicreceptornicotinicepsilonsubunit		ACHRE	17p13.2	X66403
HGNC:1967	CHRNG	cholinergicreceptornicotinicgammasubunit	ACHRG		2q37.1	X01715	NM_005199
HGNC:2021	CLCN3	chloridevoltage-gatedchannel3		CLC3,ClC-3	4q33	X78520
HGNC:2074	CLN3	CLN3lysosomal/endosomaltransmembraneprotein,battenin	BTS	JNCL,BTN1	16p12.1	U32680
HGNC:2082	CLOCK	clockcircadianregulator		KIAA0334,KAT13D,bHLHe8	4q12	AF011568	NM_004898
HGNC:2090	CLTA	clathrinlightchainA		Lca	9p13.3		NM_007096
HGNC:2091	CLTB	clathrinlightchainB		Lcb	5q35.2	M20470
HGNC:2092	CLTC	clathrinheavychain	CLTCL2	Hc	17q23.1	X55878	NM_004859
HGNC:2093	CLTCL1	clathrinheavychainlike1	CLTCL	CLTD,CLH22,CHC22	22q11.21		NM_007098
HGNC:2095	CLU	clusterin	CLI,APOJ	SGP-2,SP-40,TRPM-2,KUB1,CLU1,CLU2	8p21.1	M64722	NM_001831
HGNC:28744	CNIH2	cornichonfamilyAMPAreceptorauxiliaryprotein2		MGC50896,Cnil,CNIH-2	11q13.2	BC047953	NM_182553
HGNC:26802	CNIH3	cornichonfamilyAMPAreceptorauxiliaryprotein3		FLJ38993,CNIH-3	1q42.12	AF070524	NM_152495
HGNC:19701	CNKSR2	connectorenhancerofkinasesuppressorofRas2		KIAA0902,CNK2,KSR2	Xp22.12	AB020709	NM_014927
HGNC:2159	CNR1	cannabinoidreceptor1	CNR	CB1K5,CB-R,CB1,CANN6,CB1A	6q15	AF107262
HGNC:2170	CNTFR	ciliaryneurotrophicfactorreceptor			9p13.3	M73238
HGNC:2171	CNTN1	contactin1		F3,GP135	12q12	Z21488	NM_001843
HGNC:2172	CNTN2	contactin2	TAX,AXT	TAG-1,TAX1	1q32.1	X67734	NM_005076
HGNC:2173	CNTN3	contactin3	PANG	BIG-1	3p12.3	AB040929	NM_020872
HGNC:2174	CNTN4	contactin4		BIG-2	3p26.3-p26.2	AW665944
HGNC:2175	CNTN5	contactin5		NB-2,hNB-2	11q22.1	AB013802	NM_014361
HGNC:2176	CNTN6	contactin6		NB-3	3p26.3	AB003592	NM_014461
HGNC:8011	CNTNAP1	contactinassociatedprotein1	NRXN4	p190,Caspr,CNTNAP	17q21.2	U87223	NM_003632
HGNC:13830	CNTNAP2	contactinassociatedproteinlike2		Caspr2,KIAA0868,NRXN4	7q35-q36.1	AF193613
HGNC:2197	COL1A1	collagentypeIalpha1chain		OI4	17q21.33	Z74615	NM_000088
HGNC:2228	COMT	catechol-O-methyltransferase			22q11.21		NM_000754
HGNC:16702	COPS4	COP9signalosomesubunit4		CSN4	4q21.22	AF100757
HGNC:2240	COPS5	COP9signalosomesubunit5		JAB1,SGN5,MOV-34,CSN5	8q13.1	U65928
HGNC:2252	CORO1A	coronin1A		HCORO1,p57,coronin-1	16p11.2	X89109	NM_007074
HGNC:2309	CPLX1	complexin1		CPX-I	4p16.3	AF022383
HGNC:2310	CPLX2	complexin2		CPX-2,DKFZp547D155	5q35.2	U35100
HGNC:27652	CPLX3	complexin3		CPX-III	15q24.1	BC018026	NM_001030005
HGNC:24330	CPLX4	complexin4		CPX-IV	18q21.32	AY286502	NM_181654
HGNC:2323	CPS1	carbamoyl-phosphatesynthase1			2q34	AF154830	NM_001122633
HGNC:2345	CREB1	cAMPresponsiveelementbindingprotein1			2q33.3	M27691	NM_134442
HGNC:2347	CREB3	cAMPresponsiveelementbindingprotein3		LZIP,Luman,sLZIP	9p13.3	AF211848	NM_006368
HGNC:18856	CREB3L1	cAMPresponsiveelementbindingprotein3like1		OASIS	11p11.2		NM_052854
HGNC:23720	CREB3L2	cAMPresponsiveelementbindingprotein3like2		BBF2H7,TCAG_1951439	7q33	AJ549092	NM_194071
HGNC:18855	CREB3L3	cAMPresponsiveelementbindingprotein3like3		CREB-H,CREBH	19p13.3		NM_032607
HGNC:18854	CREB3L4	cAMPresponsiveelementbindingprotein3like4		AIbZIP,CREB4,CREB3,hJAL,ATCE1	1q21.3	AF394167	NM_130898
HGNC:16844	CREB5	cAMPresponsiveelementbindingprotein5		H_GS165L15.1,CRE-BPA	7p15.1-p14.3	L05515	NM_004904
HGNC:2348	CREBBP	CREBbindingprotein	RSTS	RTS,CBP,KAT3A	16p13.3	U85962	NM_004380
HGNC:2355	CRH	corticotropinreleasinghormone		CRF,CRH1	8q13.1		NM_000756
HGNC:2356	CRHBP	corticotropinreleasinghormonebindingprotein		CRF-BP,CRFBP	5q13.3	X58022	NM_001882
HGNC:2357	CRHR1	corticotropinreleasinghormonereceptor1	CRHR	CRF-R,CRF1	17q21.31	L23332
HGNC:2362	CRK	CRKproto-oncogene,adaptorprotein			17p13.3	D10656	NM_016823
HGNC:2363	CRKL	CRKlikeproto-oncogene,adaptorprotein			22q11.21		NM_005207
HGNC:29905	CSDE1	coldshockdomaincontainingE1		D1S155E,UNR	1p13.2		NM_007158
HGNC:2509	CTNNA1	cateninalpha1		CAP102	5q31.2	D13866	NM_001903
HGNC:2510	CTNNA2	cateninalpha2		CAP-R,CT114	2p12		NM_004389
HGNC:2514	CTNNB1	cateninbeta1	CTNNB	beta-catenin,armadillo	3p22.1	X87838	NM_001098210
HGNC:2515	CTNND1	catenindelta1	CTNND	KIAA0384,p120,p120cas,p120ctn	11q12.1	AB002382	NM_001331
HGNC:2516	CTNND2	catenindelta2		NPRAP,GT24	5p15.2	U52828	NM_001332
HGNC:3338	CTTN	cortactin	EMS1		11q13.3	AJ288897	NM_138565
HGNC:15679	CTTNBP2	cortactinbindingprotein2	CORTBP2,C7orf8	KIAA1758,Orf4	7q31.31		NM_033427
HGNC:2561	CXCR4	C-X-Cmotifchemokinereceptor4		LESTR,NPY3R,HM89,NPYY3R,D2S201E,fusin,HSY3RR,NPYR,CD184	2q22.1	AF005058
HGNC:13759	CYFIP1	cytoplasmicFMR1interactingprotein1		KIAA0068,P140SRA-1,SHYC	15q11.2	D38549	NM_014608
HGNC:13760	CYFIP2	cytoplasmicFMR1interactingprotein2		PIR121	5q33.3	AF160973	NM_001037332
HGNC:2620	CYP2C18	cytochromeP450family2subfamilyCmember18	CYP2C17	P450IIC17,CPCI,CYP2C	10q23.33	M61853	NM_000772
HGNC:2621	CYP2C19	cytochromeP450family2subfamilyCmember19	CYP2C	P450IIC19,CPCJ	10q23.33	M61854	NM_000769
HGNC:2622	CYP2C8	cytochromeP450family2subfamilyCmember8		CPC8	10q23.33	M17397	NM_000770
HGNC:2623	CYP2C9	cytochromeP450family2subfamilyCmember9	CYP2C10	P450IIC9	10q23.33	M61855	NM_000771
HGNC:2625	CYP2D6	cytochromeP450family2subfamilyDmember6	CYP2DL1,CYP2D7P2,CYP2D7BP,CYP2D8P2,CYP2D7AP	CPD6,P450-DB1,CYP2D,P450C2D	22q13.2	M20403
HGNC:2624	CYP2D7	cytochromeP450family2subfamilyDmember7(gene/pseudogene)	CYP2D,CYP2D@,CYP2D7P1,CYP2D7P		22q13.2	M33387
HGNC:2634	CYP2J2	cytochromeP450family2subfamilyJmember2			1p32.1	BC032594	NM_000775
HGNC:20244	CYP4X1	cytochromeP450family4subfamilyXmember1		MGC40051	1p33	AK091806	NM_178033
HGNC:1165	DAGLA	diacylglycerollipasealpha	C11orf11	KIAA0659,NSDDR,DAGLALPHA	11q12.2	AB014559	NM_006133
HGNC:28923	DAGLB	diacylglycerollipasebeta		KCCR13L,DAGLBETA	7p22.1	AF450090	NM_139179
HGNC:2696	DBNL	drebrinlike		SH3P7,HIP-55,ABP1	7p13	AF151364	NM_014063
HGNC:2711	DCTN1	dynactinsubunit1			2p13.1		NM_004082
HGNC:2719	DDC	dopadecarboxylase		AADC	7p12.2-p12.1
HGNC:2745	DDX3X	DEAD-boxhelicase3X-linked	DDX3	DBX,HLP2,DDX14	Xp11.4	U50553	NM_024005
HGNC:2855	DGKI	diacylglycerolkinaseiota		DGK-IOTA	7q33	AF061936	NM_004717
HGNC:16716	DHX30	DExH-boxhelicase30	DDX30	KIAA0890,FLJ11214	3p21.31	AB020697	NM_138615
HGNC:2900	DLG1	discslargeMAGUKscaffoldprotein1		SAP97,SAP-97,hdlg,DLGH1,dJ1061C18.1.1	3q29	U13897	NM_004087
HGNC:2901	DLG2	discslargeMAGUKscaffoldprotein2		PSD-93,PSD93,chapsyn-110,PPP1R58	11q14.1	U32376	NM_001364
HGNC:2902	DLG3	discslargeMAGUKscaffoldprotein3		NE-Dlg,SAP102,SAP-102,NEDLG,KIAA1232,MRX90,PPP1R82	Xq13.1	U49089	NM_021120
HGNC:2903	DLG4	discslargeMAGUKscaffoldprotein4		PSD-95,PSD95,SAP90,SAP-90	17p13.1	U83192	NM_001365
HGNC:2905	DLGAP1	DLGassociatedprotein1		GKAP,SAPAP1,DAP-1	18p11.31	AB000277
HGNC:2906	DLGAP2	DLGassociatedprotein2	ERICH1-AS1,C8orf68	DAP-2	8p23.3	AB000275	NM_004745
HGNC:30368	DLGAP3	DLGassociatedprotein3		SAPAP3,DAP3	1p34.3	AF131778	NM_021234
HGNC:24476	DLGAP4	DLGassociatedprotein4		DAP4,KIAA0964,SAPAP4	20q11.23	AF088030	NM_014902
HGNC:2928	DMD	dystrophin	MRX85	BMD,DXS142,DXS164,DXS206,DXS230,DXS239,DXS268,DXS269,DXS270,DXS272	Xp21.2-p21.1	AF047505	NM_004006
HGNC:24475	DMGDH	dimethylglycinedehydrogenase			5q14.1	AF111858	NM_013391
HGNC:2938	DMXL2	Dmxlike2		RC3,KIAA0856,DFNA71	15q21.2	AB020663	NM_015263
HGNC:16235	DNAJC5	DnaJheatshockproteinfamily(Hsp40)memberC5	CLN4	FLJ00118,FLJ13070,DNAJC5A	20q13.33		NM_025219
HGNC:2972	DNM1	dynamin1	DNM		9q34.11	L07807	NM_004408
HGNC:2974	DNM2	dynamin2		DYNII,DYN2,CMTDIB,CMTDI1,DI-CMTB,CMT2M	19p13.2		NM_004945
HGNC:29125	DNM3	dynamin3		KIAA0820	1q24.3	AL136712	NM_015569
HGNC:3020	DRD1	dopaminereceptorD1			5q35.2	X55760	NM_000794
HGNC:3023	DRD2	dopaminereceptorD2			11q23.2	M29066	NM_000795
HGNC:3024	DRD3	dopaminereceptorD3			3q13.31		NM_000796.3
HGNC:3025	DRD4	dopaminereceptorD4			11p15.5	L12398	NM_000797
HGNC:3026	DRD5	dopaminereceptorD5	DRD1L2	DRD1B	4p16.1	X58454
HGNC:3039	DSCAM	DScelladhesionmolecule		CHD2-42,CHD2-52	21q22.2	AF023449	NM_001389
HGNC:17328	DTNBP1	dystrobrevinbindingprotein1		Dysbindin,My031,HPS7,DBND,BLOC1S8	6p22.3	AF394226	NM_032122
HGNC:3064	DUSP1	dualspecificityphosphatase1	PTPN10	HVH1,CL100,MKP-1	5q35.1	X68277	NM_004417
HGNC:3069	DUSP3	dualspecificityphosphatase3	VHR		17q21.31	BC035701	NM_004090
HGNC:24596	DYNLL2	dyneinlightchainLC8-type2		MGC17810,Dlc2,DNCL1B,RSPH22	17q22	AF112997	NM_080677
HGNC:3176	EDN1	endothelin1		ET1	6p24.1	S56805	NM_001955
HGNC:3192	EEF1A2	eukaryotictranslationelongationfactor1alpha2	STNL,STN	EEF1AL,HS1	20q13.33	AF163763	NM_001958
HGNC:3285	EIF4B	eukaryotictranslationinitiationfactor4B			12q13.13	X55733	NM_001417
HGNC:3287	EIF4E	eukaryotictranslationinitiationfactor4E	EIF4EL1,EIF4F	EIF4E1	4q23	M15353	NM_001968
HGNC:3296	EIF4G1	eukaryotictranslationinitiationfactor4gamma1	EIF4G,EIF4F	p220,PARK18	3q27.1	D12686	NM_182917
HGNC:23409	ENPP6	ectonucleotidepyrophosphatase/phosphodiesterase6		MGC33971	4q35.1	AK057370	NM_153343
HGNC:3377	EPB41	erythrocytemembraneproteinband4.1	EL1	4.1R	1p35.3	BC039079	NM_203342
HGNC:3378	EPB41L1	erythrocytemembraneproteinband4.1like1		KIAA0338,4.1N	20q11.23	AB002336	NM_012156
HGNC:3379	EPB41L2	erythrocytemembraneproteinband4.1like2		4.1-G	6q23.1-q23.2	AF027299
HGNC:3380	EPB41L3	erythrocytemembraneproteinband4.1like3		DAL1,KIAA0987,4.1B	18p11.31	AB023204	NM_012307
HGNC:19819	EPB41L5	erythrocytemembraneproteinband4.1like5		KIAA1548,FLJ12957,BE37,YMO1,YRT,LULU,LULU1	2q14.2	AK023019	NM_020909
HGNC:3430	ERBB2	erb-b2receptortyrosinekinase2	NGL	NEU,HER-2,CD340,HER2	17q12	X03363	NM_004448
HGNC:12691	EZR	ezrin	VIL2		6q25.3	AF187552	NM_003379
HGNC:3553	FAAH	fattyacidamidehydrolase		FAAH-1	1p33	U82535	NM_001441
HGNC:11936	FASLG	Fasligand	APT1LG1,TNFSF6	FasL,CD178	1q24.3	U11821
HGNC:3618	FCGR2B	FcfragmentofIgGreceptorIIb	FCG2,FCGR2	CD32,CD32B	1q23.3	BC031992	NM_004001
HGNC:3665	FGF1	fibroblastgrowthfactor1	FGFA	AFGF,ECGF,ECGFA,ECGFB,HBGF1,ECGF-beta,FGF-alpha,GLIO703	5q31.3	X59065	NM_000800
HGNC:3676	FGF2	fibroblastgrowthfactor2	FGFB		4q28.1	J04513	NM_002006
HGNC:3757	FLOT1	flotillin1			6p21.33	AF089750
HGNC:3758	FLOT2	flotillin2	M17S1	ESA,ESA1,ECS-1,ECS1	17q11.2	M60922	NM_004475
HGNC:3796	FOS	Fosproto-oncogene,AP-1transcriptionfactorsubunit		c-fos,AP-1	14q24.3	K00650	NM_005252
HGNC:3821	FOXO3	forkheadboxO3	FKHRL1,FOXO3A	AF6q21,FOXO2	6q21	AF032886
HGNC:29007	FRMPD4	FERMandPDZdomaincontaining4	PDZK10,PDZD10	KIAA0316	Xp22.2	AB002314	NM_014728
HGNC:16971	FRS2	fibroblastgrowthfactorreceptorsubstrate2		SNT-1,FRS2alpha,SNT1,FRS2A	12q15	AF036717	NM_006654
HGNC:27295	FYB2	FYNbindingprotein2	C1orf168	RP4-758N20.2,FLJ43208,ARAP	1p32.2	BX648439	NM_001004303
HGNC:4037	FYN	FYNproto-oncogene,Srcfamilytyrosinekinase		SYN,SLK,MGC45350	6q21	AK056699
HGNC:4066	GAB1	GRB2associatedbindingprotein1	DFNB26		4q31.21	U43885	NM_002039
HGNC:4067	GABARAP	GABAtypeAreceptor-associatedprotein		MM46,ATG8A	17p13.1	AF161586
HGNC:4068	GABARAPL1	GABAtypeAreceptorassociatedproteinlike1		gec1,APG8L,ATG8L,ATG8B	12p13.2	AF087847
HGNC:13291	GABARAPL2	GABAtypeAreceptorassociatedproteinlike2		GEF2,ATG8,GATE16,GATE-16,ATG8C	16q23.1	AF087848	NM_007285
HGNC:4070	GABBR1	gamma-aminobutyricacidtypeBreceptorsubunit1		hGB1a,GPRC3A	6p22.1	Y11044
HGNC:4507	GABBR2	gamma-aminobutyricacidtypeBreceptorsubunit2	GPR51	HG20,GABABR2,GPRC3B	9q22.33	AF069755
HGNC:4075	GABRA1	gamma-aminobutyricacidtypeAreceptoralpha1subunit		EJM5	5q34		NM_000806.5
HGNC:4076	GABRA2	gamma-aminobutyricacidtypeAreceptoralpha2subunit			4p12
HGNC:4077	GABRA3	gamma-aminobutyricacidtypeAreceptoralpha3subunit			Xq28		NM_000808
HGNC:4078	GABRA4	gamma-aminobutyricacidtypeAreceptoralpha4subunit			4p12
HGNC:4079	GABRA5	gamma-aminobutyricacidtypeAreceptoralpha5subunit			15q12
HGNC:4080	GABRA6	gamma-aminobutyricacidtypeAreceptoralpha6subunit			5q34
HGNC:4081	GABRB1	gamma-aminobutyricacidtypeAreceptorbeta1subunit			4p12
HGNC:4082	GABRB2	gamma-aminobutyricacidtypeAreceptorbeta2subunit			5q34
HGNC:4083	GABRB3	gamma-aminobutyricacidtypeAreceptorbeta3subunit			15q12
HGNC:4084	GABRD	gamma-aminobutyricacidtypeAreceptordeltasubunit			1p36.33	BC033801	NM_000815
HGNC:4085	GABRE	gamma-aminobutyricacidtypeAreceptorepsilonsubunit			Xq28	Y09765	NM_004961,NM_021990,NM_021984
HGNC:4086	GABRG1	gamma-aminobutyricacidtypeAreceptorgamma1subunit			4p12	BC031087	NM_173536
HGNC:4087	GABRG2	gamma-aminobutyricacidtypeAreceptorgamma2subunit			5q34
HGNC:4088	GABRG3	gamma-aminobutyricacidtypeAreceptorgamma3subunit			15q12
HGNC:4089	GABRP	gamma-aminobutyricacidtypeAreceptorpisubunit			5q35.1	U95367	NM_014211
HGNC:14454	GABRQ	gamma-aminobutyricacidtypeAreceptorthetasubunit			Xq28	U47334	NM_018558
HGNC:4090	GABRR1	gamma-aminobutyricacidtypeAreceptorrho1subunit			6q15
HGNC:4091	GABRR2	gamma-aminobutyricacidtypeAreceptorrho2subunit			6q15
HGNC:17969	GABRR3	gamma-aminobutyricacidtypeAreceptorrho3subunit(gene/pseudogene)			3q11.2	Y18994
HGNC:4092	GAD1	glutamatedecarboxylase1	GAD		2q31.1
HGNC:4093	GAD2	glutamatedecarboxylase2		GAD65	10p12.1	AJ251501	NM_000818
HGNC:4232	GDNF	glialcellderivedneurotrophicfactor		ATF1,ATF2,HFB1-GDNF	5p13.2		NM_000514
HGNC:18129	GHRL	ghrelinandobestatinprepropeptide		MTLRP,ghrelin,obestatin	3p25.3	AF296558	NM_016362
HGNC:16995	GJA10	gapjunctionproteinalpha10		CX62	6q15	AF296766	NM_032602
HGNC:4280	GJC1	gapjunctionproteingamma1	GJA7	CX45	17q21.31	U03493	NM_005497
HGNC:19154	GJD2	gapjunctionproteindelta2	GJA9	CX36	15q14	AB037509
HGNC:4313	GLDC	glycinedecarboxylase		GCSP,NKH	9p24.1	D90239	NM_000170
HGNC:4326	GLRA1	glycinereceptoralpha1	STHE		5q33.1
HGNC:4327	GLRA2	glycinereceptoralpha2	GLR		Xp22.2
HGNC:4328	GLRA3	glycinereceptoralpha3			4q34.1	AF017724
HGNC:31715	GLRA4	glycinereceptoralpha4			Xq22.2	Z93848	NM_001024452
HGNC:4329	GLRB	glycinereceptorbeta			4q32.1	U33267	NM_000824
HGNC:4331	GLS	glutaminase		KIAA0838,GLS1	2q32.2	AB020645
HGNC:29570	GLS2	glutaminase2		GA,GLS,LGA,hLGA	12q13.3		NM_013267
HGNC:4341	GLUL	glutamate-ammonialigase	GLNS		1q25.3	AL161952	NM_002065
HGNC:13734	GLYAT	glycine-N-acyltransferase		GAT,ACGNAT	11q12.1	AF023466	NM_201648
HGNC:4379	GNA11	Gproteinsubunitalpha11	HHC2	FBH,FBH2,FHH2	19p13.3	AF493900	NM_002067
HGNC:4380	GNA12	Gproteinsubunitalpha12		gep	7p22.3-p22.2	L01694	NM_007353
HGNC:4381	GNA13	Gproteinsubunitalpha13		G13,MGC46138	17q24.1	L22075	NM_006572
HGNC:4382	GNA14	Gproteinsubunitalpha14			9q21.2	AF105201
HGNC:4383	GNA15	Gproteinsubunitalpha15		GNA16	19p13.3		NM_002068
HGNC:4384	GNAI1	Gproteinsubunitalphai1			7q21.11	AL049933	NM_002069
HGNC:4385	GNAI2	Gproteinsubunitalphai2	GNAI2B	GIP	3p21.31	X04828	NM_002070
HGNC:4387	GNAI3	Gproteinsubunitalphai3		87U6	1p13.3	M27543	NM_006496
HGNC:4388	GNAL	GproteinsubunitalphaL			18p11.21	AF493893	NM_182978,NM_002071
HGNC:4389	GNAO1	Gproteinsubunitalphao1		G-ALPHA-o	16q13		NM_020988
HGNC:4390	GNAQ	Gproteinsubunitalphaq		G-ALPHA-q,GAQ	9q21.2		NM_002072
HGNC:4392	GNAS	GNAScomplexlocus	GNAS1	NESP55,NESP,GNASXL,GPSA,SCG6,SgVI	20q13.32	M21142	NM_000516
HGNC:22800	GNAT3	Gproteinsubunitalphatransducin3		gustducin,GDCA	7q21.11		NM_001102386
HGNC:4396	GNB1	Gproteinsubunitbeta1			1p36.33	BC004186	NM_002074
HGNC:4398	GNB2	Gproteinsubunitbeta2			7q22.1	M16514	NM_005273
HGNC:4400	GNB3	Gproteinsubunitbeta3			12p13.31		NM_002075
HGNC:20731	GNB4	Gproteinsubunitbeta4			3q26.33	AF300648	NM_021629
HGNC:4401	GNB5	Gproteinsubunitbeta5		GB5	15q21.2	AF017656
HGNC:4402	GNG10	Gproteinsubunitgamma10			9q31.3
HGNC:4403	GNG11	Gproteinsubunitgamma11		GNGT11	7q21.3		NM_004126
HGNC:19663	GNG12	Gproteinsubunitgamma12			1p31.3	AF119663
HGNC:14131	GNG13	Gproteinsubunitgamma13		h2-35,G(gamma)13	16p13.3	AB030207	NM_016541
HGNC:4404	GNG2	Gproteinsubunitgamma2			14q22.1	AK001024
HGNC:4405	GNG3	Gproteinsubunitgamma3			11q12.3	AF075042	NM_012202
HGNC:4407	GNG4	Gproteinsubunitgamma4			1q42.3	BC022485	NM_004485
HGNC:4408	GNG5	Gproteinsubunitgamma5			1p22.3	AF038955	NM_005274
HGNC:4410	GNG7	Gproteinsubunitgamma7		FLJ00058	19p13.3	AB010414	NM_052847
HGNC:19664	GNG8	Gproteinsubunitgamma8			19q13.32	AF493875
HGNC:4411	GNGT1	Gproteinsubunitgammatransducin1		GNG1	7q21.3		NM_021955
HGNC:4412	GNGT2	Gproteinsubunitgammatransducin2		GNG9	17q21.32		NM_031498
HGNC:4415	GNMT	glycineN-methyltransferase			6p21.1	AF101475	NM_018960
HGNC:15465	GPHN	gephyrin		KIAA1385	14q23.3	AB037806	NM_020806
HGNC:17858	GPSM1	Gproteinsignalingmodulator1		AGS3,DKFZP727I051	9q34.3	AI272212	NM_015597
HGNC:4566	GRB2	growthfactorreceptorboundprotein2		NCKAP2	17q25.1		NM_002086
HGNC:4571	GRIA1	glutamateionotropicreceptorAMPAtypesubunit1	GLUR1	GluA1,GLURA	5q33.2
HGNC:4572	GRIA2	glutamateionotropicreceptorAMPAtypesubunit2	GLUR2	GluA2,GLURB	4q32.1
HGNC:4573	GRIA3	glutamateionotropicreceptorAMPAtypesubunit3	GLUR3	GluA3,GLURC,MRX94	Xq25	U10301	NM_000828
HGNC:4574	GRIA4	glutamateionotropicreceptorAMPAtypesubunit4	GLUR4	GluA4,GLURD	11q22.3	U16129
HGNC:4576	GRID2	glutamateionotropicreceptordeltatypesubunit2		GluD2,GluR-delta-2	4q22.1-q22.2	AF009014
HGNC:4579	GRIK1	glutamateionotropicreceptorkainatetypesubunit1	GLUR5	GluK1	21q21.3
HGNC:4580	GRIK2	glutamateionotropicreceptorkainatetypesubunit2	GLUR6	GluK2,MRT6	6q16.3
HGNC:4581	GRIK3	glutamateionotropicreceptorkainatetypesubunit3		GluK3,GLUR7	1p34.3	U16127	NM_000831
HGNC:4582	GRIK4	glutamateionotropicreceptorkainatetypesubunit4	GRIK	GluK4,KA1	11q23.3	S67803	NM_014619
HGNC:4583	GRIK5	glutamateionotropicreceptorkainatetypesubunit5	GRIK2	GluK5,KA2	19q13.2
HGNC:4584	GRIN1	glutamateionotropicreceptorNMDAtypesubunit1	NMDAR1	GluN1	9q34.3		NM_007327
HGNC:4585	GRIN2A	glutamateionotropicreceptorNMDAtypesubunit2A	NMDAR2A	GluN2A	16p13.2
HGNC:4586	GRIN2B	glutamateionotropicreceptorNMDAtypesubunit2B	NMDAR2B	GluN2B	12p13.1
HGNC:4587	GRIN2C	glutamateionotropicreceptorNMDAtypesubunit2C	NMDAR2C	GluN2C	17q25.1
HGNC:4588	GRIN2D	glutamateionotropicreceptorNMDAtypesubunit2D	NMDAR2D	GluN2D,EB11,NR2D	19q13.33	U77783
HGNC:16767	GRIN3A	glutamateionotropicreceptorNMDAtypesubunit3A		GluN3A	9q31.1
HGNC:16768	GRIN3B	glutamateionotropicreceptorNMDAtypesubunit3B		GluN3B	19p13.3
HGNC:18708	GRIP1	glutamatereceptorinteractingprotein1			12q14.3	AJ133439
HGNC:23841	GRIP2	glutamatereceptorinteractingprotein2		KIAA1719	3p25.1	AB051506	NM_001080423
HGNC:289	GRK2	Gprotein-coupledreceptorkinase2	ADRBK1	BARK1	11q13.2	X61157	NM_001619
HGNC:290	GRK3	Gprotein-coupledreceptorkinase3	ADRBK2	BARK2	22q12.1	X69117	NM_005160
HGNC:4543	GRK4	Gprotein-coupledreceptorkinase4	GPRK2L	GPRK4	4p16.3		NM_005307
HGNC:4544	GRK5	Gprotein-coupledreceptorkinase5	GPRK5		10q26.11	L15388	NM_005308
HGNC:4545	GRK6	Gprotein-coupledreceptorkinase6	GPRK6		5q35.3		NM_002082
HGNC:4593	GRM1	glutamatemetabotropicreceptor1		GPRC1A,mGlu1,MGLUR1,PPP1R85	6q24.3	U31215	NM_000838
HGNC:4594	GRM2	glutamatemetabotropicreceptor2		GPRC1B,mGlu2,MGLUR2	3p21.2	L35318
HGNC:4595	GRM3	glutamatemetabotropicreceptor3		GPRC1C,mGlu3,MGLUR3	7q21.11-q21.12
HGNC:4596	GRM4	glutamatemetabotropicreceptor4		GPRC1D,mGlu4,MGLUR4	6p21.31	U92457
HGNC:4597	GRM5	glutamatemetabotropicreceptor5		MGLUR5,GPRC1E,mGlu5,PPP1R86	11q14.2-q14.3	D28538	NM_000842
HGNC:4598	GRM6	glutamatemetabotropicreceptor6		GPRC1F,mGlu6,MGLUR6,CSNB1B	5q35.3	U82083
HGNC:4599	GRM7	glutamatemetabotropicreceptor7		GLUR7,GPRC1G,mGlu7,MGLUR7,PPP1R87	3p26.1	U92458	NM_000844
HGNC:4600	GRM8	glutamatemetabotropicreceptor8		GLUR8,GPRC1H,mGlu8,MGLUR8	7q31.33
HGNC:4616	GSK3A	glycogensynthasekinase3alpha			19q13.2
HGNC:4617	GSK3B	glycogensynthasekinase3beta			3q13.33	BC012760
HGNC:4685	GUCY1A1	guanylatecyclase1solublesubunitalpha1	GUC1A3,GUCY1A3	GC-SA3	4q32.1
HGNC:4684	GUCY1A2	guanylatecyclase1solublesubunitalpha2	GUC1A2	GC-SA2	11q22.3	X63282	NM_001256424
HGNC:4687	GUCY1B1	guanylatecyclase1solublesubunitbeta1	GUC1B3,GUCY1B3	GC-SB3,GC-S-beta-1	4q32.1	AF020340
HGNC:4724	H2AC8	H2Aclusteredhistone8	H2AFA,HIST1H2AE	H2A/a,H2A.1	6p22.2	M60752	NM_021052
HGNC:4781	H4C1	H4clusteredhistone1	H4FA,HIST1H4A		6p22.2	X60481	NM_003538
HGNC:4812	HAP1	huntingtinassociatedprotein1	HAP2	HLP,hHLP1,HIP5	17q21.2	AF040723	NM_003949
HGNC:4845	HCN1	hyperpolarizationactivatedcyclicnucleotidegatedpotassiumchannel1	BCNG1	BCNG-1,HAC-2	5p12	AF064876	NM_021072
HGNC:4846	HCN2	hyperpolarizationactivatedcyclicnucleotidegatedpotassiumandsodiumchannel2	BCNG2	BCNG-2,HAC-1	19p13.3	AF064877	NM_001194
HGNC:19183	HCN3	hyperpolarizationactivatedcyclicnucleotidegatedpotassiumchannel3		KIAA1535	1q22	AB040968	NM_020897
HGNC:16882	HCN4	hyperpolarizationactivatedcyclicnucleotidegatedpotassiumchannel4			15q24.1	AJ132429	NM_005477
HGNC:4855	HDC	histidinedecarboxylase			15q21.2
HGNC:4913	HIP1	huntingtininteractingprotein1		ILWEQ	7q11.23	AF052288	NM_005338
HGNC:5028	HNMT	histamineN-methyltransferase			2q22.1
HGNC:17512	HOMER1	homerscaffoldprotein1		Ves-1,SYN47,HOMER-1B	5q14.1	BC015502	NM_004272
HGNC:17513	HOMER2	homerscaffoldprotein2		CPD,Cupidin,Vesl-2,HOMER-2B,HOMER-2,HOMER-2A,DFNA68	15q25.2	AF093264
HGNC:17514	HOMER3	homerscaffoldprotein3		HOMER-3	19p13.11	Y18894
HGNC:5173	HRAS	HRasproto-oncogene,GTPase	HRAS1		11p15.5	AJ437024	NM_176795
HGNC:5253	HSP90AA1	heatshockprotein90alphafamilyclassAmember1	HSPC1,HSPCA	Hsp89,Hsp90,FLJ31884,HSP90N	14q32.31	M27024	NM_005348
HGNC:5258	HSP90AB1	heatshockprotein90alphafamilyclassBmember1	HSPC2,HSPCB		6p21.1	AF275719	NM_007355
HGNC:12028	HSP90B1	heatshockprotein90betafamilymember1	TRA1	GP96,GRP94	12q23.3	AY040226	NM_003299
HGNC:5241	HSPA8	heatshockproteinfamilyA(Hsp70)member8	HSPA10	HSC71,HSC70,HSP73	11q24.1	Y00371
HGNC:5246	HSPB1	heatshockproteinfamilyB(small)member1		HSP27,HSP28,Hs.76067,Hsp25,CMT2F	7q11.23	X54079
HGNC:5286	HTR1A	5-hydroxytryptaminereceptor1A	ADRB2RL1,ADRBRL1	5-HT1A	5q12.3	AF498978	NM_000524
HGNC:5287	HTR1B	5-hydroxytryptaminereceptor1B		S12,5-HT1B,HTR1D2,5-HT1DB	6q14.1	BC069065	NM_000863
HGNC:5289	HTR1D	5-hydroxytryptaminereceptor1D	HTRL	RDC4,HT1DA,5-HT1D	1p36.12	M89955	NM_000864
HGNC:5291	HTR1E	5-hydroxytryptaminereceptor1E		5-HT1E	6q14.3		NM_000865
HGNC:5292	HTR1F	5-hydroxytryptaminereceptor1F		HTR1EL,5-HT1F	3p12	L05597	NM_000866
HGNC:5293	HTR2A	5-hydroxytryptaminereceptor2A	HTR2	5-HT2A	13q14.2	X57830	NM_000621
HGNC:5294	HTR2B	5-hydroxytryptaminereceptor2B		5-HT(2B),5-HT2B	2q37.1		NM_000867
HGNC:5295	HTR2C	5-hydroxytryptaminereceptor2C	HTR1C	5-HT2C,5HTR2C	Xq23		NM_000868
HGNC:5297	HTR3A	5-hydroxytryptaminereceptor3A	HTR3	5-HT3R,5-HT3A	11q23.2	D49394	NM_000869
HGNC:5298	HTR3B	5-hydroxytryptaminereceptor3B		5-HT3B	11q23.2	AF080582	NM_006028
HGNC:24003	HTR3C	5-hydroxytryptaminereceptor3C			3q27.1	AF459285	NM_130770
HGNC:24004	HTR3D	5-hydroxytryptaminereceptor3D			3q27.1	AY159812	NM_182537
HGNC:24005	HTR3E	5-hydroxytryptaminereceptor3E			3q27.1	AY159813	NM_182589
HGNC:5299	HTR4	5-hydroxytryptaminereceptor4		5-HT4	5q32	Y08756	NM_000870
HGNC:5300	HTR5A	5-hydroxytryptaminereceptor5A		5-HT5A	7q36.2		NM_024012
HGNC:5301	HTR6	5-hydroxytryptaminereceptor6		5-HT6,5-HT6R	1p36.13	L41147	NM_000871
HGNC:5302	HTR7	5-hydroxytryptaminereceptor7		5-HT7	10q23.31	BC047526	NM_000872
HGNC:4851	HTT	huntingtin	HD	IT15	4p16.3	L12392	NM_002111
HGNC:5438	IFNG	interferongamma			12q15
HGNC:5464	IGF1	insulinlikegrowthfactor1		IGF1A,IGFI,IGF-I,IGF	12q23.2	X00173	NM_000618
HGNC:5465	IGF1R	insulinlikegrowthfactor1receptor		JTK13,CD221,IGFIR,MGC18216,IGFR	15q26.3	M69229	NM_000875
HGNC:5960	IKBKB	inhibitorofnuclearfactorkappaBkinasesubunitbeta		IKK2,NFKBIKB,IKK-beta,IKKB	8p11.21	AF029684
HGNC:5992	IL1B	interleukin1beta		IL1F2,IL-1B,IL1-BETA	2q14.1	M15330	NM_000576
HGNC:5995	IL1RAP	interleukin1receptoraccessoryprotein		IL-1RAcP,IL1R3,C3orf13	3q28	AB006537	NM_001167929
HGNC:5996	IL1RAPL1	interleukin1receptoraccessoryproteinlike1	IL1RAPL,MRX34,MRX21,MRX10	OPHN4,TIGIRR-2,IL1R8	Xp21.3-p21.2	AJ243874	NM_014271
HGNC:5997	IL1RAPL2	interleukin1receptoraccessoryproteinlike2		IL-1R9,TIGIRR-1,IL1RAPL-2,IL1R9	Xq22.3	AF181285	NM_017416
HGNC:6081	INS	insulin	IDDM2,IDDM1		11p15.5	X70508	NM_000207
HGNC:6091	INSR	insulinreceptor		CD220	19p13.2	M10051
HGNC:29059	IQSEC2	IQmotifandSec7domainArfGEF2	MRX1,MRX78,MRX18	KIAA0522,BRAG1,IQ-ArfGEF	Xp11.22	AB011094	NM_001111125
HGNC:6112	IRAK1	interleukin1receptorassociatedkinase1		IRAK,pelle	Xq28	L76191
HGNC:6113	IRAK2	interleukin1receptorassociatedkinase2			3p25.3	AF026273
HGNC:17020	IRAK3	interleukin1receptorassociatedkinase3		IRAK-M	12q14.3	AF113136
HGNC:17967	IRAK4	interleukin1receptorassociatedkinase4		NY-REN-64	12q12	AF155118
HGNC:6125	IRS1	insulinreceptorsubstrate1		HIRS-1	2q36.3		NM_005544
HGNC:6141	ITGA5	integrinsubunitalpha5	FNRA	CD49e	12q13.13
HGNC:6153	ITGB1	integrinsubunitbeta1	FNRB,MSK12,MDF2	CD29,GPIIA	10p11.22	BC020057	NM_002211
HGNC:6156	ITGB3	integrinsubunitbeta3	GP3A	CD61,GPIIIa	17q21.32		NM_000212
HGNC:6178	ITPKA	inositol-trisphosphate3-kinaseA		IP3KA,IP3-3KA	15q15.1	X54938	NM_002220
HGNC:6180	ITPR1	inositol1,4,5-trisphosphatereceptortype1	SCA15,SCA16,SCA29	Insp3r1,IP3R1,ACV,PPP1R94	3p26.1	D26070	NM_002222
HGNC:6181	ITPR2	inositol1,4,5-trisphosphatereceptortype2		IP3R2,CFAP48	12p11.23	D26350	NM_002223
HGNC:6182	ITPR3	inositol1,4,5-trisphosphatereceptortype3		IP3R3	6p21.31	D26351	NM_002224
HGNC:6192	JAK2	Januskinase2		JTK10	9p24.1
HGNC:34397	JMJD7	jumonjidomaincontaining7			15q15.1		NM_001114632
HGNC:6204	JUN	Junproto-oncogene,AP-1transcriptionfactorsubunit		c-Jun,AP-1	1p32.1	AY217548	NM_002228
HGNC:6218	KCNA1	potassiumvoltage-gatedchannelsubfamilyAmember1	AEMK	Kv1.1,RBK1,HUK1,MBK1	12p13.32	L02750	NM_000217
HGNC:6219	KCNA10	potassiumvoltage-gatedchannelsubfamilyAmember10		Kv1.8	1p13.3	U96110	NM_005549
HGNC:6220	KCNA2	potassiumvoltage-gatedchannelsubfamilyAmember2		Kv1.2,HK4	1p13.3	L02752	NM_004974
HGNC:6221	KCNA3	potassiumvoltage-gatedchannelsubfamilyAmember3		Kv1.3,MK3,HLK3,HPCN3	1p13.3	L23499	NM_002232
HGNC:6222	KCNA4	potassiumvoltage-gatedchannelsubfamilyAmember4	KCNA4L	Kv1.4,HK1,HPCN2	11p14.1	M55514	NM_002233
HGNC:6224	KCNA5	potassiumvoltage-gatedchannelsubfamilyAmember5		Kv1.5,HK2,HPCN1	12p13.32	M83254	NM_002234
HGNC:6225	KCNA6	potassiumvoltage-gatedchannelsubfamilyAmember6		Kv1.6,HBK2,PPP1R96	12p13.32	X17622	NM_002235
HGNC:6226	KCNA7	potassiumvoltage-gatedchannelsubfamilyAmember7		Kv1.7,HAK6	19q13.33	AF315818	NM_031886
HGNC:6228	KCNAB1	potassiumvoltage-gatedchannelsubfamilyAmemberregulatorybetasubunit1		AKR6A3,KCNA1B,hKvBeta3,Kvb1.3,hKvb3	3q25.31	U33428	NM_003471
HGNC:6229	KCNAB2	potassiumvoltage-gatedchannelsubfamilyAregulatorybetasubunit2		AKR6A5,KCNA2B,HKvbeta2.1,HKvbeta2.2	1p36.31	U33429	NM_172130
HGNC:6230	KCNAB3	potassiumvoltage-gatedchannelsubfamilyAregulatorybetasubunit3		AKR6A9,KCNA3B	17p13.1	AF016411	NM_004732
HGNC:6231	KCNB1	potassiumvoltage-gatedchannelsubfamilyBmember1		Kv2.1	20q13.13	AF026005	NM_004975
HGNC:6232	KCNB2	potassiumvoltage-gatedchannelsubfamilyBmember2		Kv2.2	8q21.11	U69962	NM_004770
HGNC:6233	KCNC1	potassiumvoltage-gatedchannelsubfamilyCmember1		Kv3.1	11p15.1	M96747	NM_004976
HGNC:6234	KCNC2	potassiumvoltage-gatedchannelsubfamilyCmember2		Kv3.2	12q21.1	AF268896	NM_153748
HGNC:6235	KCNC3	potassiumvoltage-gatedchannelsubfamilyCmember3	SCA13	Kv3.3	19q13.33	AB208930	NM_004977
HGNC:6236	KCNC4	potassiumvoltage-gatedchannelsubfamilyCmember4	C1orf30	Kv3.4,HKSHIIIC	1p13.3	BC101769	NM_001039574
HGNC:6237	KCND1	potassiumvoltage-gatedchannelsubfamilyDmember1		Kv4.1	Xp11.23	AF166003	NM_004979
HGNC:6238	KCND2	potassiumvoltage-gatedchannelsubfamilyDmember2		Kv4.2,RK5,KIAA1044	7q31.31	AJ010969	NM_012281
HGNC:6239	KCND3	potassiumvoltage-gatedchannelsubfamilyDmember3	SCA22,SCA19	Kv4.3,KSHIVB	1p13.2	AF048713	NM_172198
HGNC:6246	KCNF1	potassiumvoltage-gatedchannelmodifiersubfamilyFmember1	KCNF	Kv5.1,kH1,IK8	2p25.1	AF033382	NM_002236
HGNC:6248	KCNG1	potassiumvoltage-gatedchannelmodifiersubfamilyGmember1	KCNG	Kv6.1,kH2,K13	20q13.13	AF033383	NM_002237
HGNC:6249	KCNG2	potassiumvoltage-gatedchannelmodifiersubfamilyGmember2		Kv6.2,KCNF2	18q23	AJ011021	NM_012283
HGNC:18306	KCNG3	potassiumvoltage-gatedchannelmodifiersubfamilyGmember3		Kv6.3	2p21	AB070604	NM_172344
HGNC:19697	KCNG4	potassiumvoltage-gatedchannelmodifiersubfamilyGmember4		Kv6.4	16q24.1	AF348984	NM_172347
HGNC:6250	KCNH1	potassiumvoltage-gatedchannelsubfamilyHmember1		Kv10.1,eag,h-eag,eag1	1q32.2	AJ001366	NM_002238
HGNC:6251	KCNH2	potassiumvoltage-gatedchannelsubfamilyHmember2	LQT2	Kv11.1,HERG,erg1	7q36.1	U04270	NM_000238
HGNC:6252	KCNH3	potassiumvoltage-gatedchannelsubfamilyHmember3		Kv12.2,BEC1,elk2	12q13.12	AB022696	NM_012284
HGNC:6253	KCNH4	potassiumvoltage-gatedchannelsubfamilyHmember4		Kv12.3,elk1	17q21.2	AB022698	NM_012285
HGNC:6254	KCNH5	potassiumvoltage-gatedchannelsubfamilyHmember5		Kv10.2,H-EAG2,eag2	14q23.2	U69185	NM_139318
HGNC:18862	KCNH6	potassiumvoltage-gatedchannelsubfamilyHmember6		Kv11.2,erg2,HERG2	17q23.3	AF311913	NM_030779
HGNC:18863	KCNH7	potassiumvoltage-gatedchannelsubfamilyHmember7		Kv11.3,HERG3,erg3	2q24.2	AF032897	NM_033272
HGNC:18864	KCNH8	potassiumvoltage-gatedchannelsubfamilyHmember8		Kv12.1,elk3	3p24.3	AY053503	NM_144633
HGNC:6255	KCNJ1	potassiuminwardlyrectifyingchannelsubfamilyJmember1		Kir1.1,ROMK1	11q24.3	BC063109	NM_000220
HGNC:6256	KCNJ10	potassiuminwardlyrectifyingchannelsubfamilyJmember10		Kir4.1,Kir1.2	1q23.2	U52155	NM_002241
HGNC:6257	KCNJ11	potassiuminwardlyrectifyingchannelsubfamilyJmember11		Kir6.2,BIR	11p15.1	D50582	NM_000525
HGNC:6258	KCNJ12	potassiuminwardlyrectifyingchannelsubfamilyJmember12	KCNJN1	Kir2.2,Kir2.2v,IRK2,hIRK1	17p11.2	L36069	NM_021012
HGNC:6260	KCNJ14	potassiuminwardlyrectifyingchannelsubfamilyJmember14		Kir2.4,IRK4	19q13.33	BC042033	NM_013348
HGNC:6261	KCNJ15	potassiuminwardlyrectifyingchannelsubfamilyJmember15		Kir4.2,Kir1.3,IRKK	21q22.13-q22.2	Y10745	NM_002243
HGNC:6262	KCNJ16	potassiuminwardlyrectifyingchannelsubfamilyJmember16		Kir5.1,BIR9	17q24.3	AF153815	NM_018658
HGNC:6263	KCNJ2	potassiuminwardlyrectifyingchannelsubfamilyJmember2		Kir2.1,IRK1,LQT7	17q24.3	AF011904	NM_000891
HGNC:6264	KCNJ3	potassiuminwardlyrectifyingchannelsubfamilyJmember3		Kir3.1,GIRK1,KGA	2q24.1	U50964	NM_002239
HGNC:6265	KCNJ4	potassiuminwardlyrectifyingchannelsubfamilyJmember4		Kir2.3,HIR,HRK1,hIRK2,IRK3	22q13.1	U07364	NM_004981
HGNC:6266	KCNJ5	potassiuminwardlyrectifyingchannelsubfamilyJmember5		Kir3.4,CIR,KATP1,GIRK4,LQT13	11q24.3	D50134	NM_000890
HGNC:6267	KCNJ6	potassiuminwardlyrectifyingchannelsubfamilyJmember6	KCNJ7	Kir3.2,GIRK2,KATP2,BIR1,hiGIRK2	21q22.13	U24660	NM_002240
HGNC:6269	KCNJ8	potassiuminwardlyrectifyingchannelsubfamilyJmember8		Kir6.1	12p12.1	BC000544	NM_004982
HGNC:6270	KCNJ9	potassiuminwardlyrectifyingchannelsubfamilyJmember9		Kir3.3,GIRK3	1q23.2	U52152	NM_004983
HGNC:6272	KCNK1	potassiumtwoporedomainchannelsubfamilyKmember1		K2p1.1,DPK,TWIK-1	1q42.2	U33632	NM_002245
HGNC:6273	KCNK10	potassiumtwoporedomainchannelsubfamilyKmember10		K2p10.1,TREK-2,TREK2,PPP1R97	14q31.3	AF279890	NM_021161
HGNC:6275	KCNK13	potassiumtwoporedomainchannelsubfamilyKmember13		K2p13.1,THIK-1,THIK1	14q32.11	AF287303	NM_022054
HGNC:14464	KCNK16	potassiumtwoporedomainchannelsubfamilyKmember16		K2p16.1,TALK-1,TALK1	6p21.2	AF358909	NM_032115
HGNC:14465	KCNK17	potassiumtwoporedomainchannelsubfamilyKmember17		K2p17.1,TALK-2,TALK2,TASK4,TASK-4	6p21.2	AF358910	NM_031460
HGNC:19439	KCNK18	potassiumtwoporedomainchannelsubfamilyKmember18		K2p18.1,TRESK-2,TRESK2,TRESK,TRIK	10q25.3	AB087138	NM_181840
HGNC:6277	KCNK2	potassiumtwoporedomainchannelsubfamilyKmember2		K2p2.1,TREK-1	1q41	AF004711	NM_014217
HGNC:6278	KCNK3	potassiumtwoporedomainchannelsubfamilyKmember3		K2p3.1,TASK,TASK-1	2p23.3	AF006823	NM_002246
HGNC:6279	KCNK4	potassiumtwoporedomainchannelsubfamilyKmember4		K2p4.1,TRAAK	11q13.1	AF247042	NM_033311
HGNC:6281	KCNK6	potassiumtwoporedomainchannelsubfamilyKmember6		K2p6.1,TWIK-2	19q13.2	AF117708	NM_004823
HGNC:6282	KCNK7	potassiumtwoporedomainchannelsubfamilyKmember7		K2p7.1	11q13.1	AF110522	NM_005714
HGNC:6283	KCNK9	potassiumtwoporedomainchannelsubfamilyKmember9		K2p9.1,TASK3,TASK-3	8q24.3	AF212829	NM_016601
HGNC:6284	KCNMA1	potassiumcalcium-activatedchannelsubfamilyMalpha1	SLO	KCa1.1,mSLO1	10q22.3	U11717	NM_002247
HGNC:6285	KCNMB1	potassiumcalcium-activatedchannelsubfamilyMregulatorybetasubunit1		hslo-beta	5q35.1	AF035046
HGNC:6286	KCNMB2	potassiumcalcium-activatedchannelsubfamilyMregulatorybetasubunit2			3q26.32	AF099137	NM_181361
HGNC:6287	KCNMB3	potassiumcalcium-activatedchannelsubfamilyMregulatorybetasubunit3	KCNMB2,KCNMBL		3q26.32	AF139471
HGNC:6289	KCNMB4	potassiumcalcium-activatedchannelsubfamilyMregulatorybetasubunit4			12q15	AF207992	NM_014505
HGNC:6290	KCNN1	potassiumcalcium-activatedchannelsubfamilyNmember1		KCa2.1,hSK1	19p13.11	U69883	NM_002248
HGNC:6291	KCNN2	potassiumcalcium-activatedchannelsubfamilyNmember2		KCa2.2,hSK2	5q22.3	AF239613	NM_021614
HGNC:6292	KCNN3	potassiumcalcium-activatedchannelsubfamilyNmember3		KCa2.3,hSK3,SKCA3	1q21.3	AF031815	NM_002249
HGNC:6293	KCNN4	potassiumcalcium-activatedchannelsubfamilyNmember4		KCa3.1,hSK4,hKCa4,hIKCa1,IK	19q13.31	AF022797	NM_002250
HGNC:6294	KCNQ1	potassiumvoltage-gatedchannelsubfamilyQmember1	LQT,KCNA9	Kv7.1,KCNA8,KVLQT1,JLNS1,LQT1	11p15.5-p15.4	AF000571	NM_000218
HGNC:6296	KCNQ2	potassiumvoltage-gatedchannelsubfamilyQmember2	EBN,EBN1	Kv7.2,ENB1,BFNC,KCNA11,HNSPC	20q13.33	AF033348	NM_172109
HGNC:6297	KCNQ3	potassiumvoltage-gatedchannelsubfamilyQmember3	EBN2	Kv7.3	8q24.22	AB208890	NM_004519
HGNC:6298	KCNQ4	potassiumvoltage-gatedchannelsubfamilyQmember4	DFNA2	Kv7.4	1p34.2	AF105202	NM_004700
HGNC:6299	KCNQ5	potassiumvoltage-gatedchannelsubfamilyQmember5		Kv7.5	6q13	AF202977	NM_019842
HGNC:6300	KCNS1	potassiumvoltage-gatedchannelmodifiersubfamilySmember1		Kv9.1	20q13.12	AF043473	NM_002251
HGNC:6301	KCNS2	potassiumvoltage-gatedchannelmodifiersubfamilySmember2		Kv9.2	8q22.2	AB032970	NM_020697
HGNC:6302	KCNS3	potassiumvoltage-gatedchannelmodifiersubfamilySmember3		Kv9.3	2p24.2	AF043472	NM_002252
HGNC:18861	KCNV1	potassiumvoltage-gatedchannelmodifiersubfamilyVmember1		Kv8.1	8q23.2	AF167082	NM_014379
HGNC:19698	KCNV2	potassiumvoltage-gatedchannelmodifiersubfamilyVmember2		Kv8.2	9p24.2	AF348983	NM_133497
HGNC:23295	KCTD14	potassiumchanneltetramerizationdomaincontaining14		MGC2376	11q14.1	BC001062	NM_023930
HGNC:6316	KHSRP	KH-typesplicingregulatoryprotein		KSRP,FBP2,FUBP2	19p13.3	U94832
HGNC:29508	KIDINS220	kinaseDinteractingsubstrate220		ARMS	2p25.1	AK025528	NM_020738
HGNC:6323	KIF5A	kinesinfamilymember5A	SPG10	D12S1889,NKHC,MY050	12q13.3	U06698	NM_004984
HGNC:6324	KIF5B	kinesinfamilymember5B	KNS1	KNS	10p11.22	X65873	NM_004521
HGNC:6325	KIF5C	kinesinfamilymember5C			2q23.1-q23.2	AB011103	NM_004522
HGNC:6347	KLF2	Kruppellikefactor2		LKLF	19p13.11	AF123344
HGNC:6348	KLF4	Kruppellikefactor4		EZF,GKLF	9q31.2	AF022184	NM_004235
HGNC:6395	KPNA2	karyopherinsubunitalpha2	RCH1	SRP1alpha,IPOA1,QIP2	17q24.2	U09559	NM_002266
HGNC:6404	KPTN	kaptin,actinbindingprotein		20000	19q13.32	AF105369
HGNC:6407	KRAS	KRASproto-oncogene,GTPase	KRAS2	KRAS1	12p12.1	BC010502	NM_033360
HGNC:6470	L1CAM	L1celladhesionmolecule	HSAS1,SPG1,HSAS,MASA,MIC5,S10	CD171	Xq28	M74387	NM_024003
HGNC:18874	LAT	linkerforactivationofTcells		LAT1	16q13	AF036905
HGNC:6524	LCK	LCKproto-oncogene,Srcfamilytyrosinekinase			1p35.2	M36881	NM_005356
HGNC:6529	LCP2	lymphocytecytosolicprotein2	SLP76	SLP-76	5q35.1		NM_005565
HGNC:6563	LGALS3	galectin3	LGALS2	MAC-2,GALIG	14q22.3	M64303	NM_002306
HGNC:6605	LILRB1	leukocyteimmunoglobulinlikereceptorB1		LIR-1,ILT2,MIR-7,CD85,LIR1,CD85j,PIRB,PIR-B	19q13.42	AF009220
HGNC:17787	LIN7A	lin-7homologA,crumbscellpolaritycomplexcomponent		MALS-1,TIP-33,LIN-7A,VELI1	12q21.31	AF028826
HGNC:17788	LIN7B	lin-7homologB,crumbscellpolaritycomplexcomponent		MALS-2,LIN-7B,VELI2	19q13.33	AF311862	NM_022165
HGNC:17789	LIN7C	lin-7homologC,crumbscellpolaritycomplexcomponent		MALS-3,Lin7c,LIN-7C,LIN-7-C,VELI3,FLJ11215	11p14.1	AK002077	NM_018362
HGNC:6621	LIPE	lipaseE,hormonesensitivetype		HSL	19q13.2	L11706	NM_005357
HGNC:29290	LRFN1	leucinerichrepeatandfibronectintypeIIIdomaincontaining1		KIAA1484,SALM2	19q13.2	BC014678	NM_020862
HGNC:21226	LRFN2	leucinerichrepeatandfibronectintypeIIIdomaincontaining2	KIAA1246,SALM1	FIGLER2	6p21.2-p21.1	AB033072	NM_020737
HGNC:28370	LRFN3	leucinerichrepeatandfibronectintypeIIIdomaincontaining3		MGC2656,SALM4,FIGLER1	19q13.13	BC003578	NM_024509
HGNC:28456	LRFN4	leucinerichrepeatandfibronectintypeIIIdomaincontaining4		MGC3103,SALM3.,FIGLER6	11q13.1	BC007718	NM_024036
HGNC:15586	LRRC4	leucinerichrepeatcontaining4		NAG14	7q32.1	AF196976	NM_022143
HGNC:25042	LRRC4B	leucinerichrepeatcontaining4B	LRIG4	DKFZp761A179,HSM	19q13.33	BC032460	NM_001080457
HGNC:29317	LRRC4C	leucinerichrepeatcontaining4C		KIAA1580,NGL-1	11p12	AB046800	NM_020929
HGNC:18531	LRRC7	leucinerichrepeatcontaining7		KIAA1365,densin-180	1p31.1		NM_020794
HGNC:18618	LRRK2	leucinerichrepeatkinase2	PARK8	ROCO2,DKFZp434H2111,FLJ45829,RIPK7	12q12	AK026776	NM_198578
HGNC:19408	LRRTM1	leucinerichrepeattransmembraneneuronal1		FLJ32082	2p12	AY358310	NM_178839
HGNC:19409	LRRTM2	leucinerichrepeattransmembraneneuronal2		KIAA0416	5q31.2	AB007876
HGNC:19410	LRRTM3	leucinerichrepeattransmembraneneuronal3			10q21.3	BX640611	NM_178011
HGNC:19411	LRRTM4	leucinerichrepeattransmembraneneuronal4		FLJ12568	2p12	AK122612	NM_024993
HGNC:25033	LRTOMT	leucinerichtransmembraneandO-methyltransferasedomaincontaining	LRRC51,DFNB63	COMT2,CFAP111	11q13.4		NM_145309
HGNC:6735	LYN	LYNproto-oncogene,Srcfamilytyrosinekinase		JTK8	8q12.1	M16038	NM_002350
HGNC:29604	LYNX1	Ly6/neurotoxin1		SLURP2	8q24.3	AF321824	NM_177476
HGNC:28751	LYPD6	LY6/PLAURdomaincontaining6		MGC52057	2q23.2	BC047013	NM_194317
HGNC:27018	LYPD6B	LY6/PLAURdomaincontaining6B		CT116,LYPD7	2q23.2		NM_177964
HGNC:6783	MAG	myelinassociatedglycoprotein	GMA	SIGLEC4A,SIGLEC-4A,S-MAG	19q13.1	M29273	NM_080600
HGNC:6813	MAGED1	MAGEfamilymemberD1		NRAGE,DLXIN-1	Xp11.22	AF124440	NM_001005332
HGNC:18957	MAGI2	membraneassociatedguanylatekinase,WWandPDZdomaincontaining2		AIP1,ARIP1,KIAA0705,ACVRIP1,MAGI-2	7q21.11	AB014605	NM_012301
HGNC:6833	MAOA	monoamineoxidaseA			Xp11.3		NM_000240
HGNC:6834	MAOB	monoamineoxidaseB			Xp11.3		NM_000898
HGNC:15715	MAP1S	microtubuleassociatedprotein1S	C19orf5,VCY2IP1,BPY2IP1	FLJ10669,MAP8	19p13.12	BC067115	NM_018174
HGNC:6840	MAP2K1	mitogen-activatedproteinkinasekinase1	PRKMK1	MEK1,MAPKK1	15q22.31	L11284
HGNC:6842	MAP2K2	mitogen-activatedproteinkinasekinase2	PRKMK2	MEK2	19p13.3	L11285
HGNC:6845	MAP2K5	mitogen-activatedproteinkinasekinase5	PRKMK5	MEK5,MAPKK5,HsT17454	15q23	U25265	NM_145162
HGNC:6847	MAP2K7	mitogen-activatedproteinkinasekinase7	PRKMK7	MKK7,Jnkk2	19p13.2	AF006689
HGNC:6848	MAP3K1	mitogen-activatedproteinkinasekinasekinase1	MEKK1	MEKK,MAPKKK1	5q11.2	U29671,AF042838	NM_005921
HGNC:6855	MAP3K3	mitogen-activatedproteinkinasekinasekinase3	MEKK3	MAPKKK3	17q23.3	U78876	NM_002401
HGNC:6857	MAP3K5	mitogen-activatedproteinkinasekinasekinase5	MEKK5	MAPKKK5,ASK1	6q23.3	U67156
HGNC:6871	MAPK1	mitogen-activatedproteinkinase1	PRKM2,PRKM1	ERK,ERK2,p41mapk,MAPK2	22q11.22	M84489
HGNC:6872	MAPK10	mitogen-activatedproteinkinase10	PRKM10	JNK3,p493F12,p54bSAPK	4q21.3	U07620
HGNC:6873	MAPK11	mitogen-activatedproteinkinase11	PRKM11	p38-2,p38Beta,SAPK2	22q13.33	Y14440
HGNC:6874	MAPK12	mitogen-activatedproteinkinase12	SAPK3	ERK6,PRKM12,p38gamma,SAPK-3	22q13.33	U66243	NM_002969
HGNC:6875	MAPK13	mitogen-activatedproteinkinase13	PRKM13	SAPK4,p38delta	6p21.31	Y10488
HGNC:6876	MAPK14	mitogen-activatedproteinkinase14	CSPB1,CSBP1,CSBP2	PRKM14,p38,Mxi2,PRKM15	6p21.31	L35263	NM_001315
HGNC:6877	MAPK3	mitogen-activatedproteinkinase3	PRKM3	ERK1,p44mapk,p44erk1	16p11.2	M84490
HGNC:6880	MAPK7	mitogen-activatedproteinkinase7	PRKM7	BMK1,ERK5	17p11.2	U25278	NM_139033
HGNC:6881	MAPK8	mitogen-activatedproteinkinase8	PRKM8	JNK,JNK1,SAPK1	10q11.22	L26318
HGNC:6886	MAPK9	mitogen-activatedproteinkinase9	PRKM9	JNK2,p54a,SAPK	5q35.3	U09759
HGNC:6887	MAPKAPK2	MAPKactivatedproteinkinase2			1q32.1	U12779	NM_004759
HGNC:6893	MAPT	microtubuleassociatedproteintau	DDPAC,MAPTL	MTBT1,tau,PPND,FTDP-17,TAU,MSTD,MTBT2,FLJ31424,MGC138549,PPP1R103	17q21.31	J03778	NM_016835
HGNC:6906	MATK	megakaryocyte-associatedtyrosinekinase		HYLTK,CTK,HYL,Lsk,CHK,HHYLTK,DKFZp434N1212,MGC1708,MGC2101	19p13.3	L18974	NM_139355
HGNC:19267	MDGA1	MAMdomaincontainingglycosylphosphatidylinositolanchor1		GPIM,MAMDC3	6p21.2	AF478693
HGNC:6973	MDM2	MDM2proto-oncogene		HDM2,MGC5370	12q15		NM_006880
HGNC:17038	MGLL	monoglyceridelipase		HU-K5,MGL,MAGL	3q21.3	BC000551	NM_007283
HGNC:7373	MSN	moesin			Xq12	M69066	NM_002444
HGNC:7525	MUSK	muscleassociatedreceptortyrosinekinase			9q31.3	AF006464
HGNC:7579	MYH9	myosinheavychain9	DFNA17	NMMHCA,NMHC-II-A,MHA,FTNS,EPSTS	22q12.3		NM_002473
HGNC:15754	MYL9	myosinlightchain9		MYRL2,MLC2,LC20,MRLC1	20q11.23	J02854	NM_006097
HGNC:7605	MYO6	myosinVI	DFNA22,DFNB37	KIAA0389	6q14.1	U90236,AB002387	NM_004999
HGNC:7606	MYO7A	myosinVIIA	USH1B,DFNB2,DFNA11	NSRD2	11q13.5	U39226	NM_000260
HGNC:736	NAAA	N-acylethanolamineacidamidase	ASAHL		4q21.1	M92449
HGNC:7641	NAPA	NSFattachmentproteinalpha			19q13.33	U39412	NM_003827
HGNC:21683	NAPEPLD	N-acylphosphatidylethanolaminephospholipaseD		FMP30,C7orf18,NAPE-PLD	7q22.1	BC037350,AY357337	NM_198990
HGNC:7655	NCALD	neurocalcindelta			8q22.3	AF052142
HGNC:7656	NCAM1	neuralcelladhesionmolecule1		NCAM,CD56	11q23.2		NM_000615
HGNC:7657	NCAM2	neuralcelladhesionmolecule2		NCAM21,MGC51008	21q21.1		NM_004540
HGNC:7666	NCKAP1	NCKassociatedprotein1		Nap1,HEM2,NAP125	2q32.1	AB014509	NM_205842
HGNC:7683	NDUFA1	NADH:ubiquinoneoxidoreductasesubunitA1		MWFE,CI-MWFE	Xq24		NM_004541
HGNC:7684	NDUFA10	NADH:ubiquinoneoxidoreductasesubunitA10		CI-42k	2q37.3	AF087661	NM_004544
HGNC:20371	NDUFA11	NADH:ubiquinoneoxidoreductasesubunitA11		B14.7	19p13.3	AJ539081	NM_175614
HGNC:23987	NDUFA12	NADH:ubiquinoneoxidoreductasesubunitA12		DAP13,B17.2	12q22	BC005936	NM_018838
HGNC:17194	NDUFA13	NADH:ubiquinoneoxidoreductasesubunitA13		CGI-39,CDA016,GRIM-19,GRIM19,B16.6	19p13.11	AF261134	NM_015965
HGNC:7685	NDUFA2	NADH:ubiquinoneoxidoreductasesubunitA2		B8	5q31.3	AF047185	NM_002488
HGNC:7686	NDUFA3	NADH:ubiquinoneoxidoreductasesubunitA3		B9	19q13.42	AF044955	NM_004542
HGNC:7687	NDUFA4	NDUFA4mitochondrialcomplexassociated		MLRQ,CI-9k,COXFA4	7p21.3	U94586	NM_002489
HGNC:29836	NDUFA4L2	NDUFA4mitochondrialcomplexassociatedlike2		NUOMS,FLJ26118	12q13.3	BC011910	NM_020142
HGNC:7688	NDUFA5	NADH:ubiquinoneoxidoreductasesubunitA5		B13,NUFM,CI-13KD-B,UQOR13,CI-13kB	7q31.32		NM_005000
HGNC:7690	NDUFA6	NADH:ubiquinoneoxidoreductasesubunitA6		B14,LYRM6,CI-B14,NADHB14	22q13.2	AF047182	NM_002490
HGNC:7691	NDUFA7	NADH:ubiquinoneoxidoreductasesubunitA7		B14.5a	19p13.2	AF050637	NM_005001
HGNC:7692	NDUFA8	NADH:ubiquinoneoxidoreductasesubunitA8		PGIV,MGC793	9q33.2	AF044953	NM_014222
HGNC:7693	NDUFA9	NADH:ubiquinoneoxidoreductasesubunitA9	NDUFS2L	SDR22E1,CI-39k,COQ11	12p13.3	AF050641	NM_005002
HGNC:7694	NDUFAB1	NADH:ubiquinoneoxidoreductasesubunitAB1		SDAP,FASN2A,ACP,ACP1	16p12.2	AF087660	NM_005003
HGNC:7695	NDUFB1	NADH:ubiquinoneoxidoreductasesubunitB1		MNLL,CI-MNLL	14q31.3	BC104672	NM_004545
HGNC:7696	NDUFB10	NADH:ubiquinoneoxidoreductasesubunitB10		PDSW	16p13.3	AF044954	NM_004548
HGNC:20372	NDUFB11	NADH:ubiquinoneoxidoreductasesubunitB11		ESSS,NP17.3,Np15	Xp11.3	AF044213	NM_019056
HGNC:7697	NDUFB2	NADH:ubiquinoneoxidoreductasesubunitB2		AGGG,CI-AGGG	7q34	AF050639	NM_004546
HGNC:7698	NDUFB3	NADH:ubiquinoneoxidoreductasesubunitB3		B12	2q33.1	AF047183	NM_002491
HGNC:7699	NDUFB4	NADH:ubiquinoneoxidoreductasesubunitB4		B15	3q13.33	AF044957	NM_004547
HGNC:7700	NDUFB5	NADH:ubiquinoneoxidoreductasesubunitB5		SGDH,CI-SGDH,MGC12314	3q26.33	AF047181	NM_002492
HGNC:7701	NDUFB6	NADH:ubiquinoneoxidoreductasesubunitB6		B17,CI	9p21.1	AF035840	NM_002493
HGNC:7702	NDUFB7	NADH:ubiquinoneoxidoreductasesubunitB7		B18,CI-B18,MGC2480	19p13.12		NM_004146
HGNC:7703	NDUFB8	NADH:ubiquinoneoxidoreductasesubunitB8		ASHI,CI-ASHI	10q24.31	AF044958	NM_005004
HGNC:7704	NDUFB9	NADH:ubiquinoneoxidoreductasesubunitB9		B22,UQOR22,LYRM3	8q24.13	AF044956	NM_005005
HGNC:7705	NDUFC1	NADH:ubiquinoneoxidoreductasesubunitC1		KFYI	4q31.1	AF047184	NM_002494
HGNC:7706	NDUFC2	NADH:ubiquinoneoxidoreductasesubunitC2		B14.5b,HLC-1	11q14.1	AF087659	NM_004549
HGNC:7707	NDUFS1	NADH:ubiquinoneoxidoreductasecoresubunitS1		CI-75k	2q33.3		NM_005006
HGNC:7708	NDUFS2	NADH:ubiquinoneoxidoreductasecoresubunitS2		CI-49	1q23.3	BC008868	NM_004550
HGNC:7710	NDUFS3	NADH:ubiquinoneoxidoreductasecoresubunitS3		CI-30	11p11.2	AF067139	NM_004551
HGNC:7711	NDUFS4	NADH:ubiquinoneoxidoreductasesubunitS4		AQDQ,CI-18	5q11.2	AF020351	NM_002495
HGNC:7712	NDUFS5	NADH:ubiquinoneoxidoreductasesubunitS5		CI-15k	1p34.3	AF047434	NM_004552
HGNC:7713	NDUFS6	NADH:ubiquinoneoxidoreductasesubunitS6		CI-13kA	5p15.33	BC038664	NM_004553
HGNC:7714	NDUFS7	NADH:ubiquinoneoxidoreductasecoresubunitS7		PSST,FLJ46880,FLJ45860,CI-20	19p13.3	AF115969	NM_024407
HGNC:7715	NDUFS8	NADH:ubiquinoneoxidoreductasecoresubunitS8		TYKY,CI-23k	11q13.2	U65579	NM_002496
HGNC:7716	NDUFV1	NADH:ubiquinoneoxidoreductasecoresubunitV1		CI-51K	11q13.2	AF092131	NM_007103
HGNC:7717	NDUFV2	NADH:ubiquinoneoxidoreductasecoresubunitV2		CI-24k	18p11.22	X84421	NM_021074
HGNC:7719	NDUFV3	NADH:ubiquinoneoxidoreductasesubunitV3		CI-10k	21q22.3
HGNC:9706	NECTIN1	nectincelladhesionmolecule1	HVEC,ED4,PVRL1	PRR,PRR1,PVRR1,SK-12,HIgR,CLPED1,CD111,OFC7	11q23.3	X76400
HGNC:9707	NECTIN2	nectincelladhesionmolecule2	HVEB,PVRL2	PVRR2,PRR2,CD112	19q13.32	X80038	NM_002856
HGNC:17664	NECTIN3	nectincelladhesionmolecule3	PVRL3	nectin-3,PPR3,PVRR3,DKFZP566B0846,CDw113,CD113	3q13.13	AF282874	NM_015480
HGNC:7739	NEFL	neurofilamentlight		NFL,CMT1F,CMT2E,NF68,PPP1R110	8p21.2		NM_006158
HGNC:17302	NEGR1	neuronalgrowthregulator1		KILON,MGC46680,Ntra,IGLON4	1p31.1	AK092307	NM_173808
HGNC:13823	NETO1	neuropilinandtolloidlike1		BTCL1,BCTL1	18q22.3	AF448838	NM_138999
HGNC:7765	NF1	neurofibromin1			17q11.2		NM_000267
HGNC:29866	NFASC	neurofascin		NRCAML,KIAA0756,FLJ46866,NF	1q32.1	AK027553	NM_001005388
HGNC:7794	NFKB1	nuclearfactorkappaBsubunit1		KBF1,p105,NFKB-p50,p50,NF-kappaB,NFkappaB,NF-kB1	4q24	M58603	NM_003998
HGNC:7797	NFKBIA	NFKBinhibitoralpha	NFKBI	IKBA,MAD-3,IkappaBalpha	14q13.2		NM_020529
HGNC:7798	NFKBIB	NFKBinhibitorbeta		IKBB,TRIP9	19q13.2	L40407	NM_002503
HGNC:7799	NFKBIE	NFKBinhibitorepsilon		IKBE	6p21.1	U91616
HGNC:7809	NGFR	nervegrowthfactorreceptor		TNFRSF16,CD271,p75NTR	17q21.33	M14764
HGNC:14291	NLGN1	neuroligin1		KIAA1070	3q26.31	AB028993	NM_014932
HGNC:14290	NLGN2	neuroligin2		KIAA1366	17p13.1	AB037787	NM_020795
HGNC:14289	NLGN3	neuroligin3		HNL3,KIAA1480,ASPGX1,AUTSX1	Xq13.1	AB040913	NM_018977
HGNC:14287	NLGN4X	neuroligin4X-linked	NLGN4	KIAA1260,NLGN,HLNX	Xp22.32-p22.31	AB033086	NM_020742
HGNC:15529	NLGN4Y	neuroligin4Y-linked		KIAA0951	Yq11.221		NM_014893
HGNC:7872	NOS1	nitricoxidesynthase1	NOS	nNOS	12q24.22
HGNC:16859	NOS1AP	nitricoxidesynthase1adaptorprotein		KIAA0464,CAPON	1q23.3	AB007933	NM_014697
HGNC:7873	NOS2	nitricoxidesynthase2	NOS2A	iNOS,NOS,HEP-NOS	17q11.2	U20141	NM_000625
HGNC:7876	NOS3	nitricoxidesynthase3		ECNOS,eNOS	7q36.1		NM_000603
HGNC:7908	NPHS1	NPHS1adhesionmolecule,nephrin		CNF,NPHN	19q13.12
HGNC:17867	NPTN	neuroplastin	SDFR1	SDR1,GP55,GP65,np65,np55	15q24.1	AF035287	NM_012428
HGNC:7952	NPTX1	neuronalpentraxin1			17q25.3	U61849
HGNC:7953	NPTX2	neuronalpentraxin2			7q22.1		NM_002523
HGNC:7954	NPTXR	neuronalpentraxinreceptor			22q13.1	AF052163	NM_014293
HGNC:7955	NPY	neuropeptideY		PYY4	7p15.3	K01911	NM_000905
HGNC:7989	NRAS	NRASproto-oncogene,GTPase		N-ras	1p13.2	BC005219	NM_002524
HGNC:7994	NRCAM	neuronalcelladhesionmolecule		KIAA0343,Bravo	7q31.1		NM_001037132
HGNC:7997	NRG1	neuregulin1	HGL,NRG1-IT2	HRG,NDF,GGF	8p12	L12261
HGNC:7998	NRG2	neuregulin2		Don-1,NTAK,HRG2	5q31.2		NM_013982
HGNC:7999	NRG3	neuregulin3			10q23.1	AK098823	NM_001010848
HGNC:29862	NRG4	neuregulin4		HRG4	15q24.2	BC017568	NM_138573
HGNC:8000	NRGN	neurogranin		RC3	11q24.2	X99075,X99076	NM_006176
HGNC:17972	NRN1	neuritin1		NRN	6p25.1	AF136631
HGNC:8008	NRXN1	neurexin1		KIAA0578,Hs.22998	2p16.3	AB011150	NM_001135659
HGNC:8009	NRXN2	neurexin2			11q13.1		NM_015080
HGNC:8010	NRXN3	neurexin3	C14orf60	KIAA0743	14q24.3-q31.1	AB018286	NM_001105250
HGNC:8016	NSF	N-ethylmaleimidesensitivefactor,vesiclefusingATPase		SKD2,SEC18	17q21.31		NM_006178
HGNC:8023	NTF3	neurotrophin3		NGF2	12p13.31
HGNC:8024	NTF4	neurotrophin4	NTF5	NT-4/5,GLC1O	19q13.33		NM_006179
HGNC:23319	NTNG1	netrinG1		KIAA0976,Lmnt1	1p13.3	AB023193	NM_014917
HGNC:8031	NTRK1	neurotrophicreceptortyrosinekinase1		TRK,TRKA,MTC	1q23.1	Y09028	NM_002529
HGNC:8032	NTRK2	neurotrophicreceptortyrosinekinase2		TRKB	9q21.33	AF410902
HGNC:8033	NTRK3	neurotrophicreceptortyrosinekinase3		TRKC	15q25.3	U05012
HGNC:8057	NUFIP1	nuclearFMR1interactingprotein1		NUFIP	13q14.12	AF159548	NM_012345
HGNC:8148	OPHN1	oligophrenin1	MRX60	OPN1,ARHGAP41	Xq12	AJ001189	NM_002547
HGNC:8156	OPRM1	opioidreceptormu1		MOR1	6q25.2	L29301	NM_000914
HGNC:8528	OXT	oxytocin/neurophysinIprepropeptide	OT	OXT-NPI,OT-NPI	20p13		NM_000915
HGNC:8529	OXTR	oxytocinreceptor			3p25.3
HGNC:8533	P2RX1	purinergicreceptorP2X1		P2X1	17p13.2	X83688	NM_002558
HGNC:15459	P2RX2	purinergicreceptorP2X2	DFNA41	P2X2	12q24.33	AF109387
HGNC:8534	P2RX3	purinergicreceptorP2X3		P2X3	11q12.1	Y07683	NM_002559
HGNC:8535	P2RX4	purinergicreceptorP2X4		P2X4	12q24.31	Y07684	NM_175567
HGNC:8538	P2RX6	purinergicreceptorP2X6	P2RXL1	P2XM,MGC129625,P2X6	22q11.21		NM_005446
HGNC:8537	P2RX7	purinergicreceptorP2X7		P2X7,MGC20089	12q24.31	Y09561	NM_002562
HGNC:8540	P2RY11	purinergicreceptorP2Y11		P2Y11	19p13.2	AF030335	NM_002566
HGNC:30032	PACS1	phosphofurinacidicclustersortingprotein1		FLJ10209,KIAA1175	11q13.1-q13.2	AB033001	NM_018026
HGNC:8590	PAK1	p21(RAC1)activatedkinase1			11q13.5-q14.1	U51120	NM_002576
HGNC:8599	PANX1	pannexin1		MRS1,UNQ2529,PX1	11q21	AF093239	NM_015368
HGNC:8600	PANX2	pannexin2		hPANX2,PX2	22q13.33		NM_052839
HGNC:35427	PATE4	prostateandtestisexpressed4		FLJ41047,PATE-B	11q24.2	AK123042	NM_001144874
HGNC:8653	PCCA	propionyl-CoAcarboxylasesubunitalpha			13q32.3	X14608
HGNC:8655	PCDH1	protocadherin1		pc42	5q31.3	AK075233	NM_032420
HGNC:14674	PCDH15	protocadherinrelated15	USH1F,DFNB23	CDHR15	10q21.1	AY029205	NM_033056
HGNC:14270	PCDH19	protocadherin19	EFMR	KIAA1313,EIEE9	Xq22.1	AB037734	NM_020766
HGNC:8691	PCDHB6	protocadherin beta 6			5q31.3		NM_018939
HGNC:8766	PDCD6IP	programmedcelldeath6interactingprotein		Alix,AIP1,Hp95	3p22.3	BC020066
HGNC:8773	PDE11A	phosphodiesterase11A			2q31.2	AJ251509
HGNC:8777	PDE2A	phosphodiesterase2A			11q13.4	U67733	NM_002599
HGNC:8781	PDE4B	phosphodiesterase4B	DPDE4		1p31.3	L20971	NM_002600
HGNC:8783	PDE4D	phosphodiesterase4D	DPDE3		5q11.2-q12.1
HGNC:17468	PDLIM5	PDZandLIMdomain5		LIM,Enh	4q22.3	AF061258
HGNC:8816	PDPK1	3-phosphoinositidedependentproteinkinase1		PDK1	16p13.3	AF017995
HGNC:9394	PICK1	proteininteractingwithPRKCA1	PRKCABP	dJ1039K5,MGC15204	22q13.1	AL049654	NM_012407
HGNC:8975	PIK3CA	phosphatidylinositol-4,5-bisphosphate3-kinasecatalyticsubunitalpha		PI3K	3q26.32
HGNC:8976	PIK3CB	phosphatidylinositol-4,5-bisphosphate3-kinasecatalyticsubunitbeta	PIK3C1		3q22.3
HGNC:8977	PIK3CD	phosphatidylinositol-4,5-bisphosphate3-kinasecatalyticsubunitdelta		p110D	1p36.22		NM_005026
HGNC:8978	PIK3CG	phosphatidylinositol-4,5-bisphosphate3-kinasecatalyticsubunitgamma			7q22.3
HGNC:8979	PIK3R1	phosphoinositide-3-kinaseregulatorysubunit1		GRB1,p85-ALPHA,p85	5q13.1	M61906	NM_181504
HGNC:8980	PIK3R2	phosphoinositide-3-kinaseregulatorysubunit2		P85B,p85	19p13.11		NM_005027
HGNC:8981	PIK3R3	phosphoinositide-3-kinaseregulatorysubunit3		p55	1p34.1	BC021622	NM_003629
HGNC:30035	PIK3R5	phosphoinositide-3-kinaseregulatorysubunit5		P101-PI3K,p101	17p13.1	AF128881	NM_014308
HGNC:27101	PIK3R6	phosphoinositide-3-kinaseregulatorysubunit6	C17orf38	FLJ34500,HsT41028,p87PIKAP	17p13.1	AK091819	NM_001010855
HGNC:8988	PIN1	peptidylprolylcis/transisomerase,NIMA-interacting1		dod	19p13
HGNC:9009	PKD2	polycystin2,transientreceptorpotentialcationchannel		PKD4,PC2,Pc-2,TRPP2	4q22.1	U50928	NM_000297
HGNC:9405	PKN1	proteinkinaseN1	PRKCL1	DBK,PRK1,PKN,MGC46204,PAK1	19p13.12	S75546	NM_002741,NM_213560
HGNC:9035	PLA2G4A	phospholipaseA2groupIVA	PLA2G4	cPLA2-alpha	1q31.1	M72393	NM_024420
HGNC:9036	PLA2G4B	phospholipaseA2groupIVB		cPLA2-beta,HsT16992	15q15.1	AF065215	NM_001114633
HGNC:9037	PLA2G4C	phospholipaseA2groupIVC		cPLA2-gamma	19q13.33	AF065214
HGNC:30038	PLA2G4D	phospholipaseA2groupIVD		cPLA2delta	15q14	AB090876	NM_178034
HGNC:24791	PLA2G4E	phospholipaseA2groupIVE		FLJ45651	15q15.1		NM_198442
HGNC:27396	PLA2G4F	phospholipaseA2groupIVF		PLA2G4F/Z	15q15.1		NM_213600
HGNC:15917	PLCB1	phospholipaseCbeta1		KIAA0581,PLC-I,PLC154	20p12.3	AB011153
HGNC:9055	PLCB2	phospholipaseCbeta2		FLJ38135	15q15.1
HGNC:9056	PLCB3	phospholipaseCbeta3			11q13.1	Z26649
HGNC:9059	PLCB4	phospholipaseCbeta4			20p12.3-p12.2
HGNC:9060	PLCD1	phospholipaseCdelta1			3p22.2
HGNC:9061	PLCD3	phospholipaseCdelta3			17q21.31	AC002117	NM_133373
HGNC:9065	PLCG1	phospholipaseCgamma1	PLC1	PLC148,PLC-II,PLCgamma1,NCKAP3	20q12	M34667	NM_182811
HGNC:9063	PLCL1	phospholipaseClike1(inactive)	PLCE	PLC-L,PLCL,PRIP,PPP1R127	2q33.1	D42108	NM_006226
HGNC:9067	PLD1	phospholipaseD1			3q26.31	U38545	NM_002662
HGNC:9068	PLD2	phospholipaseD2			17p13.2	AF035483	NM_002663
HGNC:9099	PLXNA1	plexinA1	PLXN1	NOV	3q21.3	X87832	NM_032242
HGNC:9100	PLXNA2	plexinA2	PLXN2	OCT,FLJ11751,FLJ30634,KIAA0463	1q32.2	X87831	NM_025179
HGNC:9101	PLXNA3	plexinA3	PLXN4	SEX,XAP-6,6.3,Plxn3	Xq28	X74609	NM_017514
HGNC:9102	PLXNA4	plexinA4	PLXNA4A,PLXNA4B	KIAA1550,DKFZp434G0625PRO34003,FAYV2820	7q32.3	AB046770,AK123428	NM_181775
HGNC:9153	PNKD	PNKDmetallo-beta-lactamasedomaincontaining		DYT8,PDC,DKFZp564N1362,FPD1,MR-1,BRP17,FKSG19,TAHCCP2,KIAA1184,KIPP1184,MGC31943,PKND1,MR-1S	2q35
HGNC:9245	PPFIA1	PTPRFinteractingproteinalpha1		LIP.1,LIPRIN	11q13.3	U22816	NM_003626
HGNC:9246	PPFIA2	PTPRFinteractingproteinalpha2			12q21.31	AF034799
HGNC:9247	PPFIA3	PTPRFinteractingproteinalpha3		KIAA0654,LPNA3,MGC126567,MGC126569	19q13.33	AF034800	NM_003660
HGNC:9248	PPFIA4	PTPRFinteractingproteinalpha4			1q32.1	AF034801	NM_015053
HGNC:9249	PPFIBP1	PPFIAbindingprotein1		L2,hSGT2,hSgt2p,SGT2	12p11.23-p11.22	AF034802	NM_003622
HGNC:9250	PPFIBP2	PPFIAbindingprotein2		Cclp1	11p15.4	AF034803	NM_003621
HGNC:9281	PPP1CA	proteinphosphatase1catalyticsubunitalpha	PPP1A	PP1A,PP-1A,PP1alpha	11q13		NM_002708
HGNC:9282	PPP1CB	proteinphosphatase1catalyticsubunitbeta		PP1B,PP-1B,PP1beta	2p23.2
HGNC:9283	PPP1CC	proteinphosphatase1catalyticsubunitgamma		PP1C,PP1gamma	12q24.11
HGNC:7618	PPP1R12A	proteinphosphatase1regulatorysubunit12A	MYPT1	MBS,M130	12q21.2-q21.31	D87930	NM_002480
HGNC:16973	PPP1R17	proteinphosphatase1regulatorysubunit17	C7orf16	GSBS	7p14.3	AF071789	NM_006658
HGNC:9286	PPP1R1A	proteinphosphatase1regulatoryinhibitorsubunit1A			12q13.2	U48707	NM_006741
HGNC:9287	PPP1R1B	proteinphosphatase1regulatoryinhibitorsubunit1B		DARPP-32,FLJ20940	17q12	AI124650	NM_032192
HGNC:9299	PPP2CA	proteinphosphatase2catalyticsubunitalpha		PP2Calpha,PP2AC	5q31.1		NM_002715
HGNC:9300	PPP2CB	proteinphosphatase2catalyticsubunitbeta		PP2Abeta	8p12		NM_001009552
HGNC:9302	PPP2R1A	proteinphosphatase2scaffoldsubunitAalpha		PR65A,PP2A-Aalpha,PP2AA	19q13.41		NM_014225
HGNC:9303	PPP2R1B	proteinphosphatase2scaffoldsubunitAbeta		PR65B,PP2A-Abeta	11q23.1	AF087438	NM_002716
HGNC:9304	PPP2R2A	proteinphosphatase2regulatorysubunitBalpha		PR52A,PR55A,B55A,PR55alpha,B55alpha	8p21.2	M64929	NM_002717
HGNC:9305	PPP2R2B	proteinphosphatase2regulatorysubunitBbeta	SCA12	PR55-BETA,PR52B,B55beta	5q32	M64930	NM_181678
HGNC:9306	PPP2R2C	proteinphosphatase2regulatorysubunitBgamma		PR52,IMYPNO,MGC33570,PR55G,B55gamma	4p16.1	AF086924	NM_181876
HGNC:23732	PPP2R2D	proteinphosphatase2regulatorysubunitBdelta		MDS026,B55delta,B55D	10q26.3	AF220046	NM_018461
HGNC:9307	PPP2R3A	proteinphosphatase2regulatorysubunitB''alpha	PPP2R3	PR130,PR72	3q22.2-q22.3	L12146	NM_002718
HGNC:13417	PPP2R3B	proteinphosphatase2regulatorysubunitB''beta	PPP2R3L	PPP2R3LY,PR48,PR70	Xp22.3andYp11.3	AF215840	NM_013239
HGNC:17485	PPP2R3C	proteinphosphatase2regulatorysubunitB''gamma	C14orf10	FLJ20644,G4-1,G5PR	14q13.2	AK000651	NM_017917
HGNC:9309	PPP2R5A	proteinphosphatase2regulatorysubunitB'alpha		PR61A,B56A,B56alpha	1q32.3	BC022474	NM_006243
HGNC:9310	PPP2R5B	proteinphosphatase2regulatorysubunitB'beta		FLJ35411,B56B,PR61B,B56beta	11q13.1	L42374	NM_006244
HGNC:9311	PPP2R5C	proteinphosphatase2regulatorysubunitB'gamma		B56G,PR61G,B56gamma	14q32.31	L42375	NM_002719
HGNC:9312	PPP2R5D	proteinphosphatase2regulatorysubunitB'delta		B56D,B56delta	6p21.1	L76702	NM_006245
HGNC:9313	PPP2R5E	proteinphosphatase2regulatorysubunitB'epsilon		B56E,B56epsilon	14q23.2	L76703	NM_006246
HGNC:9314	PPP3CA	proteinphosphatase3catalyticsubunitalpha	CALN,CALNA	CNA1,PPP2B	4q24		NM_000944
HGNC:9315	PPP3CB	proteinphosphatase3catalyticsubunitbeta	CALNB	CALNA2,CNA2,PP2Bbeta	10q22.2	M29551	NM_021132
HGNC:9316	PPP3CC	proteinphosphatase3catalyticsubunitgamma		CALNA3,PP2Bgamma	8p21.3		NM_005605
HGNC:9317	PPP3R1	proteinphosphatase3regulatorysubunitB,alpha		CALNB1,CNB,CNB1	2p14	M30773	NM_000945
HGNC:9318	PPP3R2	proteinphosphatase3regulatorysubunitB,beta		PPP3RL	9q31.1	AF145026	NM_147180
HGNC:9325	PPT1	palmitoyl-proteinthioesterase1	PPT	CLN1,INCL	1p34.2	U44772	NM_000310
HGNC:9348	PRDM4	PR/SETdomain4		PFM1	12q23.3	AF144757	NM_012406
HGNC:30228	PREPL	prolylendopeptidaselike		KIAA0436	2p21	AB007896	NM_006036
HGNC:9360	PRF1	perforin1		PFP,P1,HPLH2	10q22.1	BC047695	NM_005041
HGNC:9363	PRG3	proteoglycan3,proeosinophilmajorbasicprotein2		MBPH,MBP2	11q12.1	AF132209	NM_006093
HGNC:9380	PRKACA	proteinkinasecAMP-activatedcatalyticsubunitalpha		PKACa	19p13.12		NM_002730
HGNC:9381	PRKACB	proteinkinasecAMP-activatedcatalyticsubunitbeta		PKACb	1p31.1	BC035058	NM_182948
HGNC:9382	PRKACG	proteinkinasecAMP-activatedcatalyticsubunitgamma		PKACg	9q21.11	M34182
HGNC:9388	PRKAR1A	proteinkinasecAMP-dependenttypeIregulatorysubunitalpha	PRKAR1,TSE1	CNC1	17q24.2
HGNC:9393	PRKCA	proteinkinaseCalpha	PKCA	PKCÎ±	17q24.2
HGNC:9395	PRKCB	proteinkinaseCbeta	PRKCB2,PKCB,PRKCB1	PKCÎ²	16p12.2-p12.1	M13975	NM_212535
HGNC:9399	PRKCD	proteinkinaseCdelta			3p21.1
HGNC:9402	PRKCG	proteinkinaseCgamma	PKCG,SCA14	PKCC,MGC57564,PKCÎ³	19q13.42	M13977	NM_002739
HGNC:17293	PRKD2	proteinkinaseD2		PKD2,HSPC187,DKFZP586E0820	19q13.2	AF151021	NM_016457
HGNC:9414	PRKG1	proteinkinasecGMP-dependent1	PRKGR1B,PRKG1B	PGK,PKG,PKG1	10q11.23-q21.1
HGNC:9416	PRKG2	proteinkinasecGMP-dependent2		cGKII,PRKGR2,PKG2	4q21.21	X94612	NM_006259
HGNC:8607	PRKN	parkinRBRE3ubiquitinproteinligase	PARK2	PDJ,AR-JP,parkin	6q26
HGNC:9441	PRKX	proteinkinaseX-linked		PKX1	Xp22.33		NM_005044
HGNC:9453	PRODH	prolinedehydrogenase1		HSPOX2,PRODH1,PIG6,PRODH2,TP53I6	22q11.21	AF010310	NM_016335
HGNC:9500	PSCA	prostatestemcellantigen			8q24.3	AF043498	NM_005672
HGNC:9508	PSEN1	presenilin1	AD3	FAD,S182,PS1	14q24.2	AJ008005	NM_000021
HGNC:9509	PSEN2	presenilin2	AD4	AD3L,STM2,PS2	1q42.13	BC006365	NM_000447
HGNC:9603	PTGIS	prostaglandinI2synthase		PGIS,CYP8A1	20q13.13
HGNC:9604	PTGS1	prostaglandin-endoperoxidesynthase1		COX1,PGHS-1,PTGHS	9q33.2	M59979
HGNC:9605	PTGS2	prostaglandin-endoperoxidesynthase2		COX2	1q31.1	D28235	NM_000963
HGNC:9611	PTK2	proteintyrosinekinase2		FAK,FADK,FAK1,PPP1R71	8q24.3	L13616	NM_005607
HGNC:9612	PTK2B	proteintyrosinekinase2beta	FAK2	CAKB,PYK2,RAFTK,PTK,CADTK	8p21.2	U33284	NM_004103
HGNC:9644	PTPN11	proteintyrosinephosphatasenon-receptortype11	NS1	BPTP3,SH-PTP2,SHP-2,PTP2C,SHP2	12q24.13	D13540
HGNC:9668	PTPRD	proteintyrosinephosphatasereceptortypeD		PTPD,HPTP	9p24.1-p23	X54133
HGNC:9670	PTPRF	proteintyrosinephosphatasereceptortypeF	LAR		1p34.2	Y00815
HGNC:9673	PTPRJ	proteintyrosinephosphatasereceptortypeJ		DEP1,HPTPeta,CD148	11p11.2	U10886
HGNC:9681	PTPRS	proteintyrosinephosphatasereceptortypeS			19p13.3	U35234
HGNC:9760	RAB11A	RAB11A,memberRASoncogenefamily		YL8	15q22.31	X56740
HGNC:14259	RAB26	RAB26,memberRASoncogenefamily			16p13.3	AB027137
HGNC:9789	RAB29	RAB29,memberRASoncogenefamily	RAB7L,RAB7L1		1q32.1	D84488	NM_003929
HGNC:9777	RAB3A	RAB3A,memberRASoncogenefamily			19p13.11		NM_002866
HGNC:9778	RAB3B	RAB3B,memberRASoncogenefamily			1p32.3	BC005035	NM_002867
HGNC:9783	RAB5A	RAB5A,memberRASoncogenefamily	RAB5		3p24.3		NM_004162
HGNC:9801	RAC1	RacfamilysmallGTPase1		TC-25,p21-Rac1,Rac-1	7p22.1	AJ132695	NM_018890
HGNC:9802	RAC2	RacfamilysmallGTPase2		EN-7	22q13.1	M64595
HGNC:9829	RAF1	Raf-1proto-oncogene,serine/threoninekinase		Raf-1,c-Raf,CRAF	3p25.2	X03484	NM_002880
HGNC:9855	RAP1A	RAP1A,memberofRASoncogenefamily		KREV-1,SMGP21	1p13.2	BC014086	NM_002884
HGNC:9857	RAP1B	RAP1B,memberofRASoncogenefamily		K-REV,RAL1B,DKFZp586H0723	12q15		NM_001010942
HGNC:4568	RAPGEF1	Rapguaninenucleotideexchangefactor1	GRF2	C3G	9q34.13	BC041710	NM_005312
HGNC:16854	RAPGEF2	Rapguaninenucleotideexchangefactor2	PDZGEF1	PDZ-GEF1,RA-GEF,DKFZP586O1422,KIAA0313	4q32.1	AB002311	NM_014247
HGNC:16629	RAPGEF3	Rapguaninenucleotideexchangefactor3		cAMP-GEFI,EPAC,bcm910	12q13.11	AK092448	NM_006105
HGNC:16626	RAPGEF4	Rapguaninenucleotideexchangefactor4		cAMP-GEFII,CGEF2	2q31.1	U78516	NM_007023
HGNC:9863	RAPSN	receptorassociatedproteinofthesynapse		RNF205,CMS1D,CMS1E	11p11.2
HGNC:9875	RASGRF1	Rasproteinspecificguaninenucleotidereleasingfactor1	GRF1	CDC25L,CDC25,GRF55,H-GRF55,GNRP,PP13187	15q25.1	M91815	NM_002891
HGNC:9876	RASGRF2	Rasproteinspecificguaninenucleotidereleasingfactor2		GRF2,Ras-GRF2	5q14.1	AF023130	NM_006909
HGNC:9955	RELA	RELAproto-oncogene,NF-kBsubunit	NFKB3	p65	11q13.1	Z22951	NM_021975
HGNC:9957	RELN	reelin		RL,PRO1598	7q22.1		NM_005045
HGNC:10011	RHEB	Rashomolog,mTORC1binding	RHEB2		7q36.1	D78132	NM_005614
HGNC:667	RHOA	rashomologfamilymemberA	ARH12,ARHA	RhoA,Rho12,RHOH12	3p21.31	BC001360	NM_001664
HGNC:30339	RIMBP2	RIMSbindingprotein2		KIAA0318,RBP2,MGC15831,RIM-BP2,PPP1R133	12q24.33	AB002316	NM_015347
HGNC:17282	RIMS1	regulatingsynapticmembraneexocytosis1	RAB3IP2,CORD7	RIM,KIAA0340,RIM1	6q13	AB002338	NM_014989
HGNC:17283	RIMS2	regulatingsynapticmembraneexocytosis2	RAB3IP3	KIAA0751,RIM2,OBOE	8q22.3	AB018294	NM_001100117
HGNC:21292	RIMS3	regulatingsynapticmembraneexocytosis3		RIM3,NIM3	1p34.2	BC003103	NM_014747
HGNC:10020	RIPK2	receptorinteractingserine/threoninekinase2		RICK,RIP2,CARDIAK,CARD3	8q21.3	AC004003
HGNC:10251	ROCK1	Rhoassociatedcoiled-coilcontainingproteinkinase1		p160ROCK	18q11.1		NM_005406
HGNC:10252	ROCK2	Rhoassociatedcoiled-coilcontainingproteinkinase2			2p25.1	D87931
HGNC:10302	RPL12	ribosomalproteinL12		L12	9q33.3
HGNC:10305	RPL14	ribosomalproteinL14		L14,hRL14,RL14,CTG-B33	3p22.1	D87735	NM_003973
HGNC:10333	RPL30	ribosomalproteinL30		L30	8q22.2
HGNC:10349	RPL38	ribosomalproteinL38		L38	17q25.1	AB007185	NM_000999
HGNC:10363	RPL7	ribosomalproteinL7		humL7-1,L7	8q21.11	L16557	NM_000971
HGNC:10368	RPL8	ribosomalproteinL8		L8	8q24.3	Z28407	NM_000973
HGNC:10371	RPLP0	ribosomalproteinlateralstalksubunitP0		PRLP0,P0,L10E,RPP0,LP0	12q24.23	AB007187	NM_053275
HGNC:10386	RPS13	ribosomalproteinS13		S13	11p15.1	X79239	NM_001017
HGNC:10387	RPS14	ribosomalproteinS14		EMTB,S14	5q33.1		NM_001025071
HGNC:10401	RPS18	ribosomalproteinS18	D6S218E	KE3,KE-3,HKE3,S18	6p21.32	X69150
HGNC:10402	RPS19	ribosomalproteinS19		DBA,S19,eS19	19q13.2	BC000023	NM_001022
HGNC:10413	RPS25	ribosomalproteinS25		S25	11q23.3	M64716	NM_001028
HGNC:10416	RPS27	ribosomalproteinS27		MPS-1,MPS1,S27	1q21.3	U57847	NM_001030
HGNC:10420	RPS3	ribosomalproteinS3		FLJ26283,FLJ27450,MGC87870,S3	11q13.4		NM_001005
HGNC:10429	RPS6	ribosomalproteinS6		S6	9p22.1		NM_001010
HGNC:10430	RPS6KA1	ribosomalproteinS6kinaseA1		RSK1,HU-1,p90Rsk,MAPKAPK1	1p36.11	BC014966	NM_002953
HGNC:10431	RPS6KA2	ribosomalproteinS6kinaseA2		RSK3,HU-2	6q27	L07598	NM_021135
HGNC:10432	RPS6KA3	ribosomalproteinS6kinaseA3	MRX19,CLS	RSK2,HU-3	Xp22.12	U08316	NM_004586
HGNC:10434	RPS6KA5	ribosomalproteinS6kinaseA5		MSK1,RLPK	14q32.11	AF074393	NM_004755
HGNC:10435	RPS6KA6	ribosomalproteinS6kinaseA6		RSK4	Xq21.1	AF184965	NM_014496
HGNC:10436	RPS6KB1	ribosomalproteinS6kinaseB1	STK14A	S6K1,p70(S6K)-alpha,PS6K,S6K	17q23.1	M60724	NM_003161
HGNC:10447	RRAS	RASrelated		R-Ras	19q13.33		NM_006270
HGNC:10469	RTN3	reticulon3		NSPL2,NSPLII,ASYIP,HAP,RTN3-A1	11q13	AF059524	NM_006054
HGNC:10483	RYR1	ryanodinereceptor1	MHS,MHS1,CCO	RYR,PPP1R137	19q13.2	J05200
HGNC:10484	RYR2	ryanodinereceptor2	ARVD2	ARVC2,VTSIP	1q43	X91869	NM_001035
HGNC:10485	RYR3	ryanodinereceptor3			15q13.3-q14
HGNC:33504	SCIMP	SLPadaptorandCSKinteractingmembraneprotein	C17orf87	DTFT5783,UNQ5783,FLJ32580,MGC163426,MGC163428	17p13.2	AY358809	NM_207103
HGNC:10585	SCN1A	sodiumvoltage-gatedchannelalphasubunit1	SCN1,FEB3	Nav1.1,GEFSP2,HBSCI,NAC1,SMEI	2q24.3	AB093548	NM_006920
HGNC:10586	SCN1B	sodiumvoltage-gatedchannelbetasubunit1			19q13.11
HGNC:10588	SCN2A	sodiumvoltage-gatedchannelalphasubunit2	SCN2A1,SCN2A2	Nav1.2,HBSCII,HBSCI	2q24.3	AB208888	NM_021007
HGNC:10589	SCN2B	sodiumvoltage-gatedchannelbetasubunit2			11q23.3	AY358945	NM_004588
HGNC:10590	SCN3A	sodiumvoltage-gatedchannelalphasubunit3		Nav1.3	2q24.3	AF035685	NM_006922
HGNC:20665	SCN3B	sodiumvoltage-gatedchannelbetasubunit3		HSA243396	11q24.1	AJ243396	NM_018400
HGNC:10592	SCN4B	sodiumvoltage-gatedchannelbetasubunit4		LQT10	11q23.3	AY149967
HGNC:10593	SCN5A	sodiumvoltage-gatedchannelalphasubunit5	CMD1E	Nav1.5,LQT3,HB1,HBBD,PFHB1,IVF,HB2,HH1,SSS1,CDCD2,CMPD2,ICCD	3p22.2	AJ310893	NM_198056
HGNC:10596	SCN8A	sodiumvoltage-gatedchannelalphasubunit8	MED	Nav1.6,NaCh6,PN4,CerIII,CIAT	12q13.13	AB027567	NM_014191
HGNC:10597	SCN9A	sodiumvoltage-gatedchannelalphasubunit9		Nav1.7,PN1,NE-NA,NENA,ETHA	2q24.3	X82835	NM_002977
HGNC:30377	SCRIB	scribbleplanarcellpolarityprotein		KIAA0147,SCRB1,Vartul	8q24.3	AY062238	NM_015356
HGNC:10698	SEC14L1	SEC14likelipidbinding1	SEC14L	PRELID4A	17q25.2-q25.3	D67029	NM_003003
HGNC:30396	SELENOS	selenoproteinS	VIMP	SELS,MGC2553,SBBI8,AD-015,SEPS1	15q26.3	AF328864	NM_018445
HGNC:9164	SEPTIN5	septin5	PNUTL1,SEPT5	HCDCREL-1,H5	22q11.21	Y11593	NM_002688
HGNC:30417	SH2B1	SH2Badaptorprotein1		FLJ30542,SH2B	16p11.2	AK055104	NM_015503
HGNC:17381	SH2B2	SH2Badaptorprotein2		APS	7q22.1	AB000520	NM_020979
HGNC:29605	SH2B3	SH2Badaptorprotein3		LNK,IDDM20	12q24.12	AF055581	NM_005475
HGNC:10830	SH3GL1	SH3domaincontainingGRB2like1,endophilinA2		SH3P8,SH3D2B,CNSA1,EEN,MGC111371	19p13.3		NM_003025
HGNC:15474	SHANK1	SH3andmultipleankyrinrepeatdomains1		SSTRIP,SPANK-1,synamon	19q13.33	AF163302	NM_016148
HGNC:14295	SHANK2	SH3andmultipleankyrinrepeatdomains2	CORTBP1	CTTNBP1,ProSAP1,SHANK,SPANK-3	11q13.3-q13.4	AF141901	NM_012309
HGNC:14294	SHANK3	SH3andmultipleankyrinrepeatdomains3		SPANK-2,prosap2,KIAA1650,PSAP2	22q13.33	AB051437	NM_001080420
HGNC:25321	SHARPIN	SHANKassociatedRHdomaininteractor		DKFZP434N1923,SIPL1	8q24.3	AL136816	NM_030974
HGNC:10840	SHC1	SHCadaptorprotein1	SHC	p66,ShcA	1q21.3	U73377	NM_183001
HGNC:29869	SHC2	SHCadaptorprotein2		SLI,SCK,SHCB	19p13.3	AB001451
HGNC:18181	SHC3	SHCadaptorprotein3		N-Shc,NSHC,SHCC	9q22.1	D84361	NM_016848
HGNC:16743	SHC4	SHCadaptorprotein4		RaLP,SHCD	15q21.1	AY358250	NM_203349
HGNC:10850	SHMT1	serinehydroxymethyltransferase1		CSHMT,SHMT,MGC15229,MGC24556	17p11.2		NM_004169
HGNC:10852	SHMT2	serinehydroxymethyltransferase2	SHMT		12q13.3	AK223555	NM_005412
HGNC:8157	SIGMAR1	sigmanon-opioidintracellularreceptor1	OPRS1	SR-BP1	9p13.3	BC004899	NM_005866
HGNC:19353	SIN3A	SIN3transcriptionregulatorfamilymemberA		KIAA0700,DKFZP434K2235	15q24.2	AK027559	NM_015477
HGNC:20284	SIPA1L1	signalinducedproliferationassociated1like1		KIAA0440,E6TP1,SPAR1	14q24.2	AB007900	NM_015556
HGNC:15605	SKAP1	srckinaseassociatedphosphoprotein1	SCAP1	SKAP55	17q21.32	Y11215	NM_003726
HGNC:10911	SLC12A2	solutecarrierfamily12member2		NKCC1,BSC,BSC2,PPP1R141	5q23.3		NM_001046
HGNC:13818	SLC12A5	solutecarrierfamily12member5		KIAA1176,KCC2	20q13.12	AB033002
HGNC:16703	SLC17A6	solutecarrierfamily17member6		DNPI,VGLUT2	11p14.3	AB032435	NM_020346
HGNC:16704	SLC17A7	solutecarrierfamily17member7		BNPI,VGLUT1	19q13.33	AB032436
HGNC:20151	SLC17A8	solutecarrierfamily17member8	DFNA25	VGLUT3	12q23.1	AJ459241	NM_139319
HGNC:10934	SLC18A1	solutecarrierfamily18memberA1	VMAT1,VAT1	CGAT	8p21.3
HGNC:10935	SLC18A2	solutecarrierfamily18memberA2	VMAT2	SVMT,SVAT	10q25.3	L14269	NM_003054
HGNC:10936	SLC18A3	solutecarrierfamily18memberA3		VACHT	10q11.23	BC007765	NM_003055
HGNC:10939	SLC1A1	solutecarrierfamily1member1		EAAC1,EAAT3	9p24.2
HGNC:10940	SLC1A2	solutecarrierfamily1member2		GLT-1,EAAT2	11p13	AB209444	NM_004171
HGNC:10941	SLC1A3	solutecarrierfamily1member3		EAAT1,GLAST,EA6	5p13.2		NM_004172
HGNC:10942	SLC1A4	solutecarrierfamily1member4		SATT,ASCT1	2p14		NM_003038
HGNC:10944	SLC1A6	solutecarrierfamily1member6		EAAT4	19p13.12		NM_005071
HGNC:10945	SLC1A7	solutecarrierfamily1member7		EAAT5	1p32.3	U76362	NM_006671
HGNC:10963	SLC22A1	solutecarrierfamily22member1		OCT1	6q25.3	U77086
HGNC:10966	SLC22A2	solutecarrierfamily22member2		OCT2	6q25.3	X98333	NM_003058
HGNC:10979	SLC25A1	solutecarrierfamily25member1	SLC20A3	CTP	22q11.21	U25147	NM_005984
HGNC:10981	SLC25A11	solutecarrierfamily25member11	SLC20A4	OGC	17p13.2	X66114	NM_003562
HGNC:10982	SLC25A12	solutecarrierfamily25member12		Aralar	2q31.1	Y14494	NM_003705
HGNC:10983	SLC25A13	solutecarrierfamily25member13	CTLN2	CITRIN,ARALAR2	7q21.3	AF118838	NM_014251
HGNC:10988	SLC25A18	solutecarrierfamily25member18			22q11.21	AY008285	NM_031481
HGNC:19954	SLC25A22	solutecarrierfamily25member22		GC1,FLJ13044,NET44,EIEE3	11p15.5	AJ428202
HGNC:10989	SLC25A3	solutecarrierfamily25member3	PHC		12q23.1		NM_005888
HGNC:25319	SLC25A31	solutecarrierfamily25member31		DKFZP434N1235,ANT4	4q28.1	AL136857	NM_031291
HGNC:29683	SLC25A32	solutecarrierfamily25member32		MFTC	8q22.3	AF283645	NM_030780
HGNC:10990	SLC25A4	solutecarrierfamily25member4	PEO3,PEO2,ANT1	T1	4q35.1	BC008664	NM_001151
HGNC:25198	SLC25A46	solutecarrierfamily25member46			5q22.1	BC017169	NM_138773
HGNC:10991	SLC25A5	solutecarrierfamily25member5	ANT2	T2,2F1,T3	Xq24	BC068199	NM_001152
HGNC:10992	SLC25A6	solutecarrierfamily25member6	ANT3	ANT3Y,MGC17525	Xp22.32andYp11.3	AY007135	NM_001636
HGNC:10995	SLC27A1	solutecarrierfamily27member1		FATP1,FATP,MGC71751,FLJ00336,ACSVL5	19p13.11	BC059399	NM_198580
HGNC:10998	SLC27A4	solutecarrierfamily27member4		FATP4,ACSVL4	9q34.11	AF055899
HGNC:11003	SLC29A1	solutecarrierfamily29member1(Augustinebloodgroup)	ENT1		6p21.1	U81375
HGNC:11004	SLC29A2	solutecarrierfamily29member2	ENT2,HNP36	DER12	11q13.2	X86681	NM_001532
HGNC:11005	SLC2A1	solutecarrierfamily2member1	GLUT1,GLUT,HTLVR,CSE	DYT18,DYT9	1p34.2	K03195	NM_006516
HGNC:11007	SLC2A3	solutecarrierfamily2member3	GLUT3		12p13.31	M20681	NM_006931
HGNC:11012	SLC30A1	solutecarrierfamily30member1	ZNT1	ZRC1	1q32.3	AF323590
HGNC:11014	SLC30A3	solutecarrierfamily30member3	ZNT3		2p23.3	U76010
HGNC:11015	SLC30A4	solutecarrierfamily30member4	ZNT4		15q21.1
HGNC:19089	SLC30A5	solutecarrierfamily30member5		ZTL1,ZnT-5,FLJ12496,FLJ12756,ZNT5,MGC5499,ZNTL1	5q13.1-q13.2	AF212235
HGNC:19305	SLC30A6	solutecarrierfamily30member6		FLJ31101,ZNT6	2p22.3	AK055663
HGNC:19306	SLC30A7	solutecarrierfamily30member7		ZnTL2,ZNT7	1p21.2	AF233345	NM_133496
HGNC:1329	SLC30A9	solutecarrierfamily30member9	C4orf1	HUEL,ZNT9,GAC63	4p13	AF006621
HGNC:11018	SLC32A1	solutecarrierfamily32member1	VIAAT	VGAT,bA122O1.1	20q11.23	AL133519	NM_080552
HGNC:15621	SLC35D3	solutecarrierfamily35memberD3	FRCL1		6q23.3		NM_001008783
HGNC:18762	SLC36A2	solutecarrierfamily36member2		PAT2,tramdorin,TRAMD1	5q33.1	AY162214
HGNC:13447	SLC38A1	solutecarrierfamily38member1		ATA1,NAT2,SAT1	12q13.11	AF271070
HGNC:13448	SLC38A2	solutecarrierfamily38member2		SAT2,ATA2,KIAA1382,SNAT2	12q13.11	AB037803
HGNC:18044	SLC38A3	solutecarrierfamily38member3		G17,SN1	3p21.31	U49082	NM_006841
HGNC:18070	SLC38A5	solutecarrierfamily38member5		SN2,JM24	Xp11.23	AF276889	NM_033518
HGNC:11026	SLC3A2	solutecarrierfamily3member2	MDU1	4T2HC,4F2,NACAE,CD98,CD98HC,4F2HC	11q12.3		NM_001012661
HGNC:13941	SLC44A4	solutecarrierfamily44member4	C6orf29	NG22,CTL4,FLJ14491,TPPT,DFNA72	6p21.33	AF134726
HGNC:17939	SLC45A1	solutecarrierfamily45member1	DNB5		1p36.23	AF118274
HGNC:11027	SLC4A1	solutecarrierfamily4member1(Diegobloodgroup)	EPB3,AE1,DI,WD	RTA1A,CD233,FR,SW,WR	17q21.31		NM_000342
HGNC:13811	SLC4A10	solutecarrierfamily4member10		NBCn2,NCBE	2q24.2		NM_022058
HGNC:11029	SLC4A3	solutecarrierfamily4member3		AE3,SLC2C	2q35		NM_005070
HGNC:11030	SLC4A4	solutecarrierfamily4member4	SLC4A5	NBC1,HNBC1,NBC2,pNBC,hhNMC	4q13.3	AF007216	NM_003759
HGNC:14025	SLC5A7	solutecarrierfamily5member7		hCHT,CHT1	2q12.3	AF276871
HGNC:11042	SLC6A1	solutecarrierfamily6member1		GAT1,GABATR,GABATHG	3p25.3		NM_003042
HGNC:11044	SLC6A11	solutecarrierfamily6member11		GAT3	3p25.3	S75989	NM_014229
HGNC:11045	SLC6A12	solutecarrierfamily6member12		BGT-1	12p13.33	L42300	NM_003044
HGNC:11046	SLC6A13	solutecarrierfamily6member13		GAT2	12p13.33	U76343	NM_016615
HGNC:31399	SLC6A17	solutecarrierfamily6member17			1p13.3		NM_001010898
HGNC:11048	SLC6A2	solutecarrierfamily6member2	NET1,NAT1,SLC6A5	NET	16q12.2
HGNC:30927	SLC6A20	solutecarrierfamily6member20		XT3,Xtrp3	3p21.31	AF075260	NM_020208
HGNC:11049	SLC6A3	solutecarrierfamily6member3	DAT1	DAT	5p15.33		NM_001044
HGNC:11050	SLC6A4	solutecarrierfamily6member4	HTT,OCD1	5-HTT,SERT1	17q11.2	L05568	NM_001045
HGNC:11051	SLC6A5	solutecarrierfamily6member5	NET1	GLYT2	11p15.1	AF085412	NM_004211
HGNC:11052	SLC6A6	solutecarrierfamily6member6		TAUT	3p25.1		NM_003043
HGNC:11054	SLC6A7	solutecarrierfamily6member7		PROT	5q32	S80071	NM_014228
HGNC:11055	SLC6A8	solutecarrierfamily6member8		CRTR,CT1	Xq28
HGNC:11056	SLC6A9	solutecarrierfamily6member9		GLYT1	1p34.1	S70609	NM_201649
HGNC:11063	SLC7A5	solutecarrierfamily7member5		LAT1,E16,D16S469E,MPE16,CD98	16q24.2	AF077866	NM_003486
HGNC:11068	SLC8A1	solutecarrierfamily8memberA1	NCX1		2p22.1		NM_021097
HGNC:11069	SLC8A2	solutecarrierfamily8memberA2		NCX2,KIAA1087	19q13.32	AB029010
HGNC:11070	SLC8A3	solutecarrierfamily8memberA3		NCX3	14q24.2	AJ304852
HGNC:11075	SLC9A3R1	SLC9A3regulator1		NHERF,EBP50,NHERF1	17q25.1	AF015926
HGNC:11076	SLC9A3R2	SLC9A3regulator2		SIP-1,TKA-1,NHERF-2,E3KARP	16p13.3	AF004900
HGNC:11079	SLC9A6	solutecarrierfamily9memberA6		NHE6,KIAA0267	Xq26.3	AF030409	NM_006359
HGNC:20297	SLITRK1	SLITandNTRKlikefamilymember1	LRRC12	KIAA1910	13q31.1	AB067497	NM_052910
HGNC:13449	SLITRK2	SLITandNTRKlikefamilymember2	SLITL1,TMEM257,CXorf1	KIAA1854,CXorf2	Xq27.3	Y19205	NM_032539
HGNC:23501	SLITRK3	SLITandNTRKlikefamilymember3		KIAA0848	3q26.1	AB020655	NM_014926
HGNC:23502	SLITRK4	SLITandNTRKlikefamilymember4		DKFZp547M2010	Xq27.3	BC040986	NM_173078
HGNC:20295	SLITRK5	SLITandNTRKlikefamilymember5	LRRC11	bA364G4.2,KIAA0918	13q31.2	AB020725
HGNC:23503	SLITRK6	SLITandNTRKlikefamilymember6		FLJ22774	13q31.1	AK026427	NM_032229
HGNC:18746	SLURP1	secretedLY6/PLAURdomaincontaining1		ARS,ANUP,MDM,ArsB,LY6LS,LY6-MT	8q24.3	AY579080	NM_020427
HGNC:25549	SLURP2	secretedLY6/PLAURdomaincontaining2			8q24.3	AB081838	NM_177458
HGNC:6769	SMAD3	SMADfamilymember3	MADH3	JV15-2,HsT17436	15q22.33	BC050743	NM_005902
HGNC:2468	SMC3	structuralmaintenanceofchromosomes3	CSPG6	HCAP,BAM,SMC3L1,bamacan	10q25.2	AF020043	NM_005445
HGNC:11131	SNAP23	synaptosomeassociatedprotein23		SNAP23A,SNAP23B,HsT17016	15q15.1-q15.2	Y09567	NM_003825
HGNC:11132	SNAP25	synaptosomeassociatedprotein25	SNAP	SNAP-25,RIC-4,RIC4,SEC9,bA416N4.2,dJ1068F16.2	20p12.2		NM_130811
HGNC:11133	SNAP29	synaptosomeassociatedprotein29		SNAP-29,CEDNIK	22q11.21	AF115436	NM_004782
HGNC:30669	SNAP47	synaptosomeassociatedprotein47	C1orf142	SVAP1,SNAP-47	1q42.13	AY090635	NM_053052
HGNC:14986	SNAP91	synaptosomeassociatedprotein91		KIAA0656,AP180,CALM	6q14.2	AB014556
HGNC:17145	SNAPIN	SNAPassociatedprotein	SNAPAP	BLOC1S7,BORCS3	1q21.3	AF086837	NM_012437
HGNC:11138	SNCA	synucleinalpha	PARK1,PARK4	NACP,PD1	4q22.1	L08850
HGNC:11139	SNCAIP	synucleinalphainteractingprotein		SYPH1	5q23.2	AF167306
HGNC:11140	SNCB	synucleinbeta			5q35.2	AF053134	NM_001001502
HGNC:14977	SNX14	sortingnexin14		RGS-PX2	6q14.3	AF121863	NM_153816
HGNC:20073	SNX27	sortingnexin27		MY014,KIAA0488,MGC20471	1q21.3	AB007957	NM_030918
HGNC:11175	SNX4	sortingnexin4		ATG24B	3q21.2	AF065485	NM_003794
HGNC:14970	SNX6	sortingnexin6			14q13.1	AF121856
HGNC:16833	SOCS6	suppressorofcytokinesignaling6	SOCS4	CIS4,SSI4,HSPC060,STATI4,STAI4,Cish4	18q22.2	AB006968
HGNC:11186	SORT1	sortilin1		Gp95,NT3	1p13.3	BC023542	NM_002959
HGNC:11187	SOS1	SOSRas/Racguaninenucleotideexchangefactor1	GINGF	HGF,GF1	2p22.1	L13857	NM_005633
HGNC:11188	SOS2	SOSRas/Rhoguaninenucleotideexchangefactor2			14q21.3	L13858
HGNC:11233	SPAST	spastin	SPG4	FSP2,ADPSP,KIAA1083	2p22.3	AJ246001	NM_199436
HGNC:11226	SPG11	SPG11vesicletraffickingassociated,spatacsin	KIAA1840,ALS5	FLJ21439	15q21.1
HGNC:18859	SPHK2	sphingosinekinase2			19q13.33	AF245447
HGNC:11257	SPR	sepiapterinreductase		SDR38C1	2p13.2
HGNC:11283	SRC	SRCproto-oncogene,non-receptortyrosinekinase	SRC1	ASV,c-src	20q11.23	AF077754	NM_005417
HGNC:29506	SRCIN1	SRCkinasesignalinginhibitor1		SNIP,p140Cap,KIAA1684	17q12		NM_025248
HGNC:19751	SRGAP2	SLIT-ROBORhoGTPaseactivatingprotein2	FNBP2	KIAA0456,ARHGAP34,SRGAP2A	1q32.1	AB007925	NM_015326
HGNC:30668	SRPX2	sushirepeatcontainingproteinX-linked2		SRPUL	Xq22.1	AF393649	NM_014467
HGNC:14559	STOML2	stomatinlike2		SLP-2,HSPC108	9p13.3	AF190167	NM_013442
HGNC:30652	STON2	stonin2		STNB2,STN2	14q31.1	AB208948	NM_033104
HGNC:11430	STX12	syntaxin12		STX13,STX14	1p35.3	BC046999	NM_177424
HGNC:11431	STX16	syntaxin16		hsyn16,SYN16	20q13.32	AF038897	NM_001001433
HGNC:11433	STX1A	syntaxin1A	STX1	HPC-1,p35-1	7q11.23		NM_004603
HGNC:18539	STX1B	syntaxin1B	STX1B1,STX1B2		16p11.2	AY028792
HGNC:3403	STX2	syntaxin2	STX2B,STX2C,STX2A,EPIM	EPM	12q24.33	D14582	NM_194356
HGNC:11438	STX3	syntaxin3	STX3A		11q12.1	AJ002076	NM_004177
HGNC:11439	STX4	syntaxin4	STX4A	p35-2	16p11.2	AF026007	NM_004604
HGNC:11440	STX5	syntaxin5	STX5A	SED5	11q12.3	U26648	NM_003164
HGNC:11441	STX6	syntaxin6			1q25.3	AJ002078	NM_005819
HGNC:11442	STX7	syntaxin7			6q23.2	U77942
HGNC:11443	STX8	syntaxin8		CARB	17p13.1	AF115323	NM_004853
HGNC:11444	STXBP1	syntaxinbindingprotein1		hUNC18,MUNC18-1,UNC18,rbSec1	9q34.11	AF004563	NM_003165
HGNC:11445	STXBP2	syntaxinbindingprotein2		UNC18B,Hunc18b	19p13.2	U63533	NM_006949
HGNC:11446	STXBP3	syntaxinbindingprotein3		UNC-18C	1p13.3	D63506	NM_007269
HGNC:19694	STXBP4	syntaxinbindingprotein4		Synip,MGC50337	17q22	BC041485	NM_178509
HGNC:19665	STXBP5	syntaxinbindingprotein5		tomosyn,LLGL3	6q24.3	AK055484
HGNC:30757	STXBP5L	syntaxinbindingprotein5like		KIAA1006,LLGL4	3q13.33	AB023223
HGNC:19666	STXBP6	syntaxinbindingprotein6		amisyn,HSPC156	14q11.2	AF161505
HGNC:20566	SV2A	synapticvesicleglycoprotein2A		SV2,KIAA0736	1q21.2	AB018279
HGNC:16874	SV2B	synapticvesicleglycoprotein2B		KIAA0735,HsT19680	15q26.1	AB018278	NM_014848
HGNC:30670	SV2C	synapticvesicleglycoprotein2C			5q13.3	AB028977
HGNC:25417	SVOP	SV2relatedprotein		DKFZp761H039	12q24.11	BC033587	NM_018711
HGNC:16273	SYAP1	synapseassociatedprotein1		FLJ14495,PRO3113	Xp22.2	AF338728	NM_032796
HGNC:11487	SYCP1	synaptonemalcomplexprotein1		HOM-TES-14,SCP1,CT8	1p13.2	D67035	NM_003176
HGNC:11494	SYN1	synapsinI	MRX50		Xp11.3-p11.23		NM_006950
HGNC:11495	SYN2	synapsinII		SYNII,SYNIIa,SYNIIb	3p25.2		NM_133625
HGNC:11496	SYN3	synapsinIII			22q12.3	AF046873
HGNC:16918	SYNCRIP	synaptotagminbindingcytoplasmicRNAinteractingprotein		NSAP1,GRY-RBP,dJ3J17.2,HNRPQ1,hnRNP-Q,HNRNPQ	6q14.3	AF037448	NM_006372
HGNC:15885	SYNDIG1	synapsedifferentiationinducing1	C20orf39,TMEM90B	FLJ14220,IFITMD5,SynDIG1,DSPC2	20p11.21	AK024282	NM_024893
HGNC:17089	SYNE1	spectrinrepeatcontainingnuclearenvelopeprotein1	C6orf98	SYNE-1B,KIAA0796,8B,Nesprin-1,enaptin,MYNE1,CPG2,dJ45H2.2,SCAR8,ARCA1,Nesp1	6q25.2	AB018339	NM_182961
HGNC:11497	SYNGAP1	synapticRasGTPaseactivatingprotein1		SYNGAP,RASA5,KIAA1938	6p21.32	AB067525	NM_006772
HGNC:11498	SYNGR1	synaptogyrin1			22q13.1	AJ002303	NM_004711
HGNC:11499	SYNGR2	synaptogyrin2			17q25.3	AJ002308
HGNC:11501	SYNGR3	synaptogyrin3			16p13.3	AJ002309
HGNC:11502	SYNGR4	synaptogyrin4			19q13.33	AJ011733
HGNC:11503	SYNJ1	synaptojanin1		INPP5G,PARK20	21q22.11	AF009040	NM_003895
HGNC:11504	SYNJ2	synaptojanin2		INPP5H	6q25.3	AB002346	NM_003898
HGNC:24466	SYNM	synemin	DMN	KIAA0353,SYN	15q26.3	AK026420	NM_145728
HGNC:30672	SYNPO	synaptopodin		KIAA1029	5q33.1	AF499137	NM_007286
HGNC:16507	SYNPR	synaptoporin		MGC26651,SPO	3p14.2	AF411860
HGNC:11506	SYP	synaptophysin		MRX96	Xp11.23	X06389	NM_003179
HGNC:11507	SYPL1	synaptophysinlike1	SYPL		7q22.2
HGNC:11509	SYT1	synaptotagmin1	SYT,SVP65	P65	12q21.2		NM_005639
HGNC:19266	SYT10	synaptotagmin10			12p11.1	AY198413	NM_198992
HGNC:18381	SYT12	synaptotagmin12		SRG1	11q13.2	AK024280	NM_177963
HGNC:24119	SYT17	synaptotagmin17		Syt-17	16p12.3		NM_016524
HGNC:11510	SYT2	synaptotagmin2			1q32.1	AK090672	NM_177402
HGNC:11511	SYT3	synaptotagmin3			19q13.33	AL136594	NM_032298
HGNC:11513	SYT5	synaptotagmin5			19q13.42	X96783	NM_003180
HGNC:18638	SYT6	synaptotagmin6			1p13.2		NM_205848
HGNC:11514	SYT7	synaptotagmin7	PCANAP7	IPCA-7,SYT-VII,MGC150517	11q12.2	AF038535	NM_004200
HGNC:19265	SYT9	synaptotagmin9			11p15.4	AK055003	NM_175733
HGNC:15584	SYTL1	synaptotagminlike1		SLP1,JFC1,FLJ14996,exophilin-7	1p36.11	AK027902	NM_032872
HGNC:15585	SYTL2	synaptotagminlike2		FLJ20163,FLJ21219,KIAA1597,exophilin-4,CHR11SYT,SLP2,SGA72M,MGC102768,PPP1R151	11q14.1	AJ303364	NM_206927
HGNC:15587	SYTL3	synaptotagminlike3		SLP3,exophilin-6	6q25.3	AK055750
HGNC:15588	SYTL4	synaptotagminlike4			Xq22.1		NM_080737
HGNC:15589	SYTL5	synaptotagminlike5			Xp11.4		NM_138780
HGNC:16835	TAOK2	TAOkinase2		TAO1,KIAA0881,PSK,PSK1,TAO2,MAP3K17	16p11.2	AB020688	NM_016151
HGNC:11647	TCIRG1	Tcellimmuneregulator1,ATPaseH+transportingV0subunita3		TIRC7,OC-116,OC116,ATP6N1C,Atp6i,a3,ATP6V0A3	11q13.2	AF025374	NM_006019
HGNC:11782	TH	tyrosinehydroxylase		DYT5b	11p15.5	X05290	NM_000360
HGNC:15876	TMEM230	transmembraneprotein230	C20orf30	HSPC274	20p13-p12.3	AF161392
HGNC:5318	TNC	tenascinC	HXB,DFNA56	TN,MGC167029	9q33.1		NM_002160
HGNC:11892	TNF	tumornecrosisfactor	TNFA	TNFSF2,DIF,TNF-alpha	6p21.33	X02910
HGNC:11953	TNR	tenascinR			1q25.1	X98085	NM_003285
HGNC:3098	TOR1A	torsinfamily1memberA	DYT1	DQ2	9q34.11	AF007871	NM_000113
HGNC:11998	TP53	tumorproteinp53		p53,LFS1	17p13.1	AF307851	NM_000546
HGNC:12003	TP73	tumorproteinp73		P73	1p36.32	AB055065	NM_005427
HGNC:12008	TPH1	tryptophanhydroxylase1	TPRH,TPH		11p15.1	X52836	NM_004179
HGNC:20692	TPH2	tryptophanhydroxylase2		NTPH,FLJ37295	12q21.1	AY098914	NM_173353
HGNC:12036	TRAF6	TNFreceptorassociatedfactor6		RNF85	11p12		NM_145803
HGNC:13206	TRAK2	traffickingkinesinprotein2	ALS2CR3	CALS-C,KIAA0549,GRIF-1,OIP98,MILT2	2q33.1	AB038951	NM_015049
HGNC:12303	TRIO	trioRhoguaninenucleotideexchangefactor		ARHGEF23	5p15.2	AF091395	NM_007118
HGNC:12310	TRIP4	thyroidhormonereceptorinteractor4		HsT17391,ZC2HC5,ASC-1	15q22.31	L40371	NM_016213
HGNC:12333	TRPC1	transientreceptorpotentialcationchannelsubfamilyCmember1		HTRP-1	3q23	X89066	NM_003304
HGNC:12362	TSC1	TSCcomplexsubunit1	TSC	KIAA0243,LAM,hamartin	9q34	AF013168
HGNC:12363	TSC2	TSCcomplexsubunit2	TSC4	tuberin,LAM,PPP1R160	16p13.3	AB014460	NM_000548
HGNC:11854	TSPAN7	tetraspanin7	MXS1,TM4SF2,MRX58	DXS1692E,TALLA-1,A15,CD231	Xp11.4	D29808
HGNC:16831	TSPOAP1	TSPOassociatedprotein1	BZRAP1	PRAX-1,KIAA0612,RIM-BP1,RIMBP1	17q22	AB014512	NM_004758
HGNC:23150	UNC13A	unc-13homologA		KIAA1032,Munc13-1	19p13.11	AB028955	NM_001080421
HGNC:12566	UNC13B	unc-13homologB	UNC13	hmunc13,Unc13h2,Munc13-2	9p13.3	AF020202	NM_006377
HGNC:23149	UNC13C	unc-13homologC		Munc13-3,DKFZp547H074	15q21.3	AK091491	NM_173166
HGNC:12613	USP15	ubiquitinspecificpeptidase15		KIAA0529,UNPH4	12q14.1	AB011101	NM_006313
HGNC:12642	VAMP1	vesicleassociatedmembraneprotein1	SYB1	VAMP-1	12p13.31
HGNC:12643	VAMP2	vesicleassociatedmembraneprotein2	SYB2	VAMP-2	17p13.1
HGNC:12644	VAMP3	vesicleassociatedmembraneprotein3		CEB	1p36.23	BC003570	NM_004781
HGNC:12645	VAMP4	vesicleassociatedmembraneprotein4			1q24.3	AF044310	NM_003762
HGNC:11486	VAMP7	vesicleassociatedmembraneprotein7	SYBL1	VAMP-7,TI-VAMP	Xq28andYq12	AJ295938	NM_005638
HGNC:12647	VAMP8	vesicleassociatedmembraneprotein8		EDB	2p11.2	AF053233	NM_003761
HGNC:12658	VAV2	vavguaninenucleotideexchangefactor2			9q34.2
HGNC:2464	VCAN	versican	CSPG2	PG-M	5q14.2-q14.3	X15998	NM_004385
HGNC:12669	VDAC1	voltagedependentanionchannel1		MGC111064,PORIN	5q31.1
HGNC:12672	VDAC2	voltagedependentanionchannel2			10q22.2	BC000165	NM_003375
HGNC:12674	VDAC3	voltagedependentanionchannel3		HD-VDAC3	8p11.21	AF038962
HGNC:12680	VEGFA	vascularendothelialgrowthfactorA	VEGF	VEGF-A,VPF	6p21.1	AB021221	NM_001025366
HGNC:15972	VPS18	VPS18coresubunitofCORVETandHOPScomplexes		KIAA1475,PEP3	15q15.1	AF308802
HGNC:13487	VPS35	VPS35retromercomplexcomponent		FLJ10752,MEM3,PARK17	16q11.2	AF175265
HGNC:12731	WAS	WASPactinnucleationpromotingfactor	IMD2,THC	WASP,WASPA	Xp11.23	AF115548	NM_000377
HGNC:15983	WNT3A	Wntfamilymember3A			1q42.13	AB060284	NM_033131
HGNC:12784	WNT5A	Wntfamilymember5A		hWNT5A	3p14.3	L20861	NM_003392
HGNC:12786	WNT7A	Wntfamilymember7A		Wnt-7a	3p25.1	D83175	NM_004625
HGNC:12849	YWHAB	tyrosine3-monooxygenase/tryptophan5-monooxygenaseactivationproteinbeta	YWHAA		20q13.12	X57346	NM_003404
HGNC:12851	YWHAE	tyrosine3-monooxygenase/tryptophan5-monooxygenaseactivationproteinepsilon		FLJ45465	17p13.3	U54778	NM_006761
HGNC:12852	YWHAG	tyrosine3-monooxygenase/tryptophan5-monooxygenaseactivationproteingamma		PPP1R170,14-3-3GAMMA,14-3-3Î³	7q11.23	AF142498	NM_012479
HGNC:12853	YWHAH	tyrosine3-monooxygenase/tryptophan5-monooxygenaseactivationproteineta	YWHA1		22q12.3	X78138	NM_003405
HGNC:12854	YWHAQ	tyrosine3-monooxygenase/tryptophan5-monooxygenaseactivationproteintheta		HS1,14-3-3	2p25.1	AF070556	NM_006826
HGNC:12855	YWHAZ	tyrosine3-monooxygenase/tryptophan5-monooxygenaseactivationproteinzeta	YWHAD	KCIP-1,14-3-3-zeta	8q22.3	U28964	NM_145690
HGNC:29504	ZACN	zincactivatedionchannel	LGICZ1	LGICZ,L2,ZAC,ZAC1	17q25.1	AK122638	NM_180990
HGNC:26259	ZC3H12A	zincfingerCCCH-typecontaining12A		FLJ23231,MCPIP1	1p34.3		NM_025079
HGNC:24931	ZC4H2	zincfingerC4H2-typecontaining	KIAA1166,WWS,MCS,MRXS4	HCA127	Xq11.2	AF270491	NM_018684
HGNC:13068	ZNF274	zincfingerprotein274		ZKSCAN19,ZSCAN51	19q13.43	AB029149	NM_133502
HGNC:21711	ZNF804A	zincfingerprotein804A	C2orf10		2q32.1	AF052145	NM_194250

## Sheet: S2b
Figure S2b. Ultra-rare loss-of-function Single Nucleotide Variants in ASD cases from the ASC cohort analysed.
Chromosome	Position	Reference allele	Alternative allele	Symbol	Consequence	gnomAD_Allele frequency	Existing_variation
11	17452386	G	A	ABCC8	stop_gained	1.218e-05	rs139328569&CM050968
11	17434263	G	A	ABCC8	stop_gained	6.206e-05	rs72559722&CM001605&COSM1352946
12	22063090	C	T	ABCC9	splice_donor_variant	8.576e-05	rs139620148
3	58242403	G	A	ABHD6	stop_gained	8.129e-06	rs759093503
14	24793339	G	A	ADCY4	stop_gained	0.0002112	rs142319485
14	24799373	C	T	ADCY4	splice_donor_variant	2.851e-05	rs200664350
14	24787892	TG	T	ADCY4	frameshift_variant	3.655e-05	rs763623868
8	26722074	ACGATGGTTGGGTAG	A	ADRA1A	frameshift_variant	4.065e-06	rs753662656
8	26721603	C	G	ADRA1A	splice_donor_variant	7.434e-05	rs145750728
8	26628027	CAG	C	ADRA1A	frameshift_variant	0.0002112	rs768113104
8	37823875	GC	G	ADRB3	frameshift_variant	4.222e-05	rs751212170
2	241815422	G	T	AGXT	splice_donor_variant	1.219e-05	rs180177281&CS043119&CS093820
7	91726312	G	T	AKAP9	stop_gained	0.0002113	rs746192048
7	91668029	GCTGA	G	AKAP9	frameshift_variant	4.221e-06	rs751121443
7	91700294	C	T	AKAP9	stop_gained	1.219e-05	rs749977156&COSM236050&COSM236051
12	112221079	G	T	ALDH2	stop_gained	3.282e-05	rs755761896
12	112227739	G	T	ALDH2	splice_donor_variant	0.000244	rs199847950
6	24505099	G	A	ALDH5A1	stop_gained&splice_region_variant	4.467e-05	rs118203982&CM012722&COSM3623222
6	24528285	C	T	ALDH5A1	stop_gained	3.249e-05	rs118203983&CM012725
6	24533938	T	C	ALDH5A1	stop_lost	0.0001218	rs201484501&CM112380
1	165638159	ATACT	A	ALDH9A1	splice_donor_variant&coding_sequence_variant&intron_variant	4.104e-06	rs752426976
1	165664632	G	A	ALDH9A1	stop_gained&splice_region_variant	2.598e-05	rs146792904
1	165667614	C	G	ALDH9A1	splice_donor_variant	0.0002702	rs145892484
17	4542745	AG	A	ALOX15	frameshift_variant	0.0001632	rs781725832
17	4539175	AC	A	ALOX15	frameshift_variant	4.062e-06	rs755559572&COSM4958705&COSM4958706
17	4535353	T	C	ALOX15	splice_acceptor_variant	1.644e-05	rs142629035
17	4542365	C	A	ALOX15	stop_gained	2.436e-05	rs550406686
17	7950324	C	T	ALOX15B	stop_gained	0.0005239	rs139880289
17	7945810	G	A	ALOX15B	splice_donor_variant	0.0001306	rs139363547
4	114294331	T	C	ANK2	splice_donor_variant	4.065e-06	rs776843006
4	114278100	G	T	ANK2	stop_gained	2.455e-05	rs746208788&COSM5989882
1	150960417	G	T	ANXA9	stop_gained	1.218e-05	rs760331715
1	150956507	C	T	ANXA9	stop_gained	2.063e-05	rs372750432&COSM4479126
17	33921088	T	C	AP2B1	splice_donor_variant	5.893e-05	rs767135022
19	3759854	G	A	APBA3	stop_gained	6.579e-05	rs762079297&COSM1392562
21	27369690	G	A	APP	stop_gained	4.469e-05	rs200772442
21	27369674	C	T	APP	splice_donor_variant	6.095e-05	rs113902200
20	61917004	A	G	ARFGAP1	splice_acceptor_variant	4.063e-06	rs756476856
12	15100805	A	G	ARHGDIB	splice_donor_variant	8.131e-06	rs763443786&COSM3739531
17	4621182	G	C	ARRB2	splice_acceptor_variant	5.71e-05	rs373701235
10	73892814	C	T	ASCC1	splice_donor_variant	4.061e-06	rs763845791
1	160121885	C	T	ATP1A4	stop_gained	0.0002303	rs146860131
1	160121873	C	T	ATP1A4	stop_gained	0.0002179	rs143691169
1	160141497	C	T	ATP1A4	stop_gained	0.0002762	rs190411003&COSM529765
1	160146382	TG	T	ATP1A4	frameshift_variant	4.065e-06	rs778421182&COSM3863263
16	28905565	G	A	ATP2A1	splice_donor_variant	4.482e-05	rs551660089
12	124239084	C	T	ATP6V0A2	stop_gained&splice_region_variant	2.03e-05	rs80356758&CM080083
8	87162410	C	T	ATP6V0D2	stop_gained	2.441e-05	rs757682473&COSM1173428
8	87162519	T	C	ATP6V0D2	splice_donor_variant	0.0001063	rs201137788
2	71185529	C	T	ATP6V1B1	stop_gained	1.218e-05	rs782138777&CM088308
2	46739373	G	A	ATP6V1E2	stop_gained	8.134e-06	rs750613005
6	31513359	C	T	ATP6V1G2	splice_acceptor_variant	4.138e-06	rs200940135
1	198498234	CTT	C	ATP6V1G3	frameshift_variant	2.759e-05	rs772670148
16	1391424	AGTGCATCCAG	A	BAIAP3	frameshift_variant	7.018e-05	rs781729147
16	31121555	C	A	BCKDK	stop_gained	2.031e-05	rs369521689
12	2702426	C	T	CACNA1C	stop_gained	4.072e-06	rs758786846&COSM5813992&COSM5813993&COSM5813994&COSM5813995&COSM5813996&COSM5813997
1	201028428	C	T	CACNA1S	splice_acceptor_variant	4.065e-06	rs780724976
1	201052451	C	T	CACNA1S	splice_acceptor_variant	8.123e-06	rs760082356
1	201009201	G	A	CACNA1S	stop_gained	1.224e-05	rs775764917
7	81579710	A	G	CACNA2D1	stop_lost	8.137e-06	rs759988243
2	152695887	G	A	CACNB4	stop_gained	1.234e-05	rs529888359
17	3785645	CT	C	CAMKK1	frameshift_variant	8.122e-06	rs779370253
12	121678660	G	A	CAMKK2	stop_gained	2.098e-05	rs746809158
18	64178814	CTA	C	CDH19	frameshift_variant	4.184e-06	rs747258889
18	64176230	A	G	CDH19	splice_donor_variant	8.163e-06	rs760863253
18	64239355	CTTTG	C	CDH19	frameshift_variant	9.381e-05	rs746952304&COSM392822
10	73553076	AC	A	CDH23	frameshift_variant	1.219e-05	rs754876029
10	73454017	G	A	CDH23	splice_donor_variant	2.062e-05	rs769433759&CS021740&COSM4757416&COSM4757417&COSM4757418
20	58558089	G	T	CDH26	stop_gained	1.219e-05	rs768944343&COSM4550638&COSM4550639
20	58564011	ATGAG	A	CDH26	frameshift_variant	0.0001138	rs747111724
20	58571706	C	T	CDH26	stop_gained	0.0005767	rs141275082&COSM2765635&COSM2765636
16	68712810	G	A	CDH3	splice_donor_variant	8.185e-06	rs758051035
10	50863148	C	T	CHAT	stop_gained	1.625e-05	rs369251527&CM031949&COSM3356116&COSM3356117
15	78894075	CAG	C	CHRNA3	frameshift_variant	0.0002073	rs538193392
15	78885495	TTTTCG	T	CHRNA5	frameshift_variant	1.219e-05	rs773626999
15	78882254	TCA	T	CHRNA5	frameshift_variant	2.437e-05	rs937109017
15	78882936	CTACAT	C	CHRNA5	frameshift_variant	2.846e-05	rs745841148
15	78882385	TG	T	CHRNA5	frameshift_variant	0.0001098	rs758738435
8	42611723	C	A	CHRNA6	stop_gained	0.0002153	rs56315032
4	40339302	C	T	CHRNA9	stop_gained	2.438e-05	rs767224480
4	40351336	AG	A	CHRNA9	frameshift_variant	2.844e-05	rs767143123
8	42591633	C	T	CHRNB3	stop_gained	8.939e-05	rs78682427
2	233396060	A	C	CHRND	splice_acceptor_variant	0.0002612	rs762875734&COSM1201138
2	233392156	G	A	CHRND	splice_donor_variant	8.133e-06	rs751237539&COSM5761028
2	233407739	CCT	C	CHRNG	frameshift_variant	0.0001624	rs767503038
22	19220826	C	A	CLTCL1	stop_gained	1.219e-05	rs782517279
1	205039031	G	A	CNTN2	stop_gained	0.0001748	rs150948784
3	1320141	C	T	CNTN6	stop_gained	0.0005164	rs143789454
3	1443116	G	C	CNTN6	splice_acceptor_variant	4.085e-06	rs143717225
7	137570193	G	A	CREB3L2	stop_gained	8.123e-06	rs773565856
19	4164533	C	T	CREB3L3	stop_gained	1.628e-05	rs376781216
19	4168357	C	T	CREB3L3	stop_gained	1.629e-05	rs201933439
7	117420573	G	T	CTTNBP2	stop_gained	8.404e-06	rs768964622
7	117351606	TTC	T	CTTNBP2	frameshift_variant	1.223e-05	rs749223620
10	96466646	G	T	CYP2C18	stop_gained	1.633e-05	rs559309972
10	96824643	G	A	CYP2C8	stop_gained	0.0002438	rs72558195&CM057666&CM057667&COSM1350014
10	96824674	G	T	CYP2C8	stop_gained	3.252e-05	rs141350682
10	96827284	AC	A	CYP2C8	splice_donor_variant	4.065e-05	rs772709446
10	96829159	T	C	CYP2C8	start_lost	0.0003865	rs142470035
10	96698440	A	G	CYP2C9	start_lost	0.0003579	rs114071557
10	96709038	GA	G	CYP2C9	frameshift_variant&splice_region_variant	0.0007115	rs9332131
22	42524250	CAGTT	C	CYP2D6	frameshift_variant	0.0001266	rs72549353
1	60377327	TC	T	CYP2J2	frameshift_variant	0.0001303	rs756968325
1	60375507	ATTCCAATCCT	A	CYP2J2	frameshift_variant	0.0002637	rs568437594
1	60375613	C	T	CYP2J2	stop_gained	2.512e-05	rs143860781
1	47501822	C	T	CYP4X1	stop_gained	7.329e-05	rs142075062&COSM3726775
7	6487401	C	A	DAGLB	stop_gained	4.126e-06	rs992220065
2	74603868	C	T	DCTN1	splice_donor_variant	6.499e-05	rs576198476
5	78320117	C	A	DMGDH	stop_gained	8.144e-06	rs752187238
5	78326823	T	C	DMGDH	splice_acceptor_variant	1.625e-05	rs778965122
5	78340220	G	A	DMGDH	stop_gained	8.53e-05	rs199723565
3	113858394	G	A	DRD3	stop_gained	1.218e-05	rs201369546&COSM1036610
6	15627622	G	A	DTNBP1	stop_gained	3.668e-05	rs104893945&CM032218
20	34807767	G	A	EPB41L1	splice_donor_variant	1.219e-05	rs139874413
6	30698237	G	A	FLOT1	stop_gained	4.208e-06	rs771865182
5	161113235	G	C	GABRA6	splice_acceptor_variant	8.127e-06	rs140035570&COSM1728469
6	89967701	C	T	GABRR2	splice_acceptor_variant	8.23e-06	rs775323722
3	10331761	ACT	A	GHRL	frameshift_variant	3.8e-05	rs771527525
6	90604332	C	T	GJA10	stop_gained	8.122e-06	rs772721976
6	90604385	T	G	GJA10	stop_gained	4.061e-05	rs746653400
9	6604637	G	A	GLDC	stop_gained	1.219e-05	rs386833517&CM061029&COSM1462686
9	6553510	C	T	GLDC	splice_acceptor_variant	3.286e-05	rs386833554&CS062056
12	56873580	G	A	GLS2	stop_gained	3.29e-05	rs753374491&COSM88037
9	80043867	CA	C	GNA14	frameshift_variant	0.0001137	rs746420384
9	80049353	C	T	GNA14	stop_gained	4.061e-06	rs995975045
9	80043930	G	A	GNA14	stop_gained	8.531e-05	rs146045963
1	110128869	C	T	GNAI3	stop_gained	8.13e-06	rs766202043&COSM4020385
7	80117849	A	C	GNAT3	splice_donor_variant	0.0002014	rs185225895
7	80108305	G	A	GNAT3	stop_gained	7.928e-05	rs200422530&COSM3029714&COSM3029715
7	93551452	G	C	GNG11	start_lost	0.0001295	rs148326603
16	849076	A	G	GNG13	start_lost	1.227e-05	rs776579371
16	849066	C	T	GNG13	stop_gained	5.72e-05	rs766468893
19	1004741	G	A	GRIN3B	stop_gained	4.148e-05	rs200418870
12	67072642	G	A	GRIP1	stop_gained	2.038e-05	rs138258055&COSM1363717
5	178413394	G	A	GRM6	stop_gained	0.0001548	rs62638214&CM050642
17	39888970	C	T	HAP1	splice_donor_variant	2.03e-05	rs781875367
15	73614928	CCAAA	C	HCN4	frameshift_variant	0.0001058	TMP_ESP_15_73614929_73614932
2	138771586	AC	A	HNMT	frameshift_variant	0.0001017	rs530844782
2	231974056	A	T	HTR2B	stop_gained	3.254e-05	rs139381111&COSM3048735
2	231973941	T	A	HTR2B	stop_gained	0.0002845	rs564438017
11	113860336	G	T	HTR3A	stop_gained	4.062e-06	rs769823505&COSM3443613
3	183774718	C	T	HTR3C	stop_gained	0.0002966	rs576349792&COSM275504
3	183756311	TC	T	HTR3D	frameshift_variant	2.437e-05	rs773666860
3	183756058	C	T	HTR3D	stop_gained	4.876e-05	rs187259526
2	113593805	A	G	IL1B	start_lost	0.0001015	rs533327440
3	10264460	AT	A	IRAK2	frameshift_variant	8.121e-06	rs762470995
12	66605329	C	A	IRAK3	stop_gained	0.0007522	rs76408141&COSM1991834
12	66620501	A	C	IRAK3	splice_acceptor_variant	1.625e-05	rs372547626
12	44172041	C	T	IRAK4	stop_gained	0.0002356	rs121908002&CM030677
12	26492330	T	A	ITPR2	stop_lost	8.143e-06	rs745712964
6	33655026	C	G	ITPR3	stop_gained	1.625e-05	rs200976556
17	7827285	C	A	KCNAB3	splice_donor_variant	6.93e-05	rs199658994
1	110766523	G	A	KCNC4	splice_donor_variant	4.439e-06	rs761450657
16	84256365	G	A	KCNG4	stop_gained	1.684e-05	rs371318548&COSM4063280
17	61611245	A	G	KCNH6	splice_acceptor_variant	0.0003043	rs139301538
2	163228444	G	T	KCNH7	stop_gained	4.071e-06	rs748046524&COSM1564733
17	68128331	C	T	KCNJ16	stop_gained	1.625e-05	rs375990976
17	68129132	C	T	KCNJ16	stop_gained	2.439e-05	rs142625269&COSM3521478
17	68129339	C	T	KCNJ16	stop_gained	0.0001178	rs150637663
11	128781169	A	G	KCNJ5	start_lost	4.067e-06	rs756447294
14	88729791	G	A	KCNK10	stop_gained	0.000118	rs141243339
19	44278696	C	A	KCNN4	stop_gained	3.849e-05	rs763019765
9	2718156	C	A	KCNV2	stop_gained	8.384e-06	rs748280472
9	2718598	C	T	KCNV2	stop_gained	2.479e-05	rs761906313&CM080427
9	2718517	A	T	KCNV2	stop_gained	3.848e-05	rs139027297&CM074298
11	77734222	CG	C	KCTD14	frameshift_variant	4.995e-05	rs763060357
19	55144709	C	T	LILRB1	stop_gained	0.0002071	rs199642118
19	49621276	G	C	LIN7B	splice_donor_variant	2.045e-05	rs760759024
19	42914791	CAA	C	LIPE	frameshift_variant	1.237e-05	rs774930045
19	42930751	G	T	LIPE	stop_gained	0.0002355	rs149927060
1	70509775	AAAGT	A	LRRC7	splice_donor_variant&coding_sequence_variant	0.0001306	rs746972821
12	40689409	AG	A	LRRK2	frameshift_variant	4.073e-06	rs774533620
12	40699748	T	A	LRRK2	stop_gained	6.548e-05	rs183902574
12	40626187	T	C	LRRK2	splice_donor_variant	0.0001787	rs141221000
8	143846453	C	T	LYNX1	splice_donor_variant	8.39e-06	rs750547044
2	150294223	A	G	LYPD6	start_lost	0.0001669	rs144169203
19	4101142	C	A	MAP2K2	splice_acceptor_variant	0	rs764306465
22	50693625	C	T	MAPK12	splice_donor_variant	3.666e-05	rs746112105
6	36098434	C	A	MAPK13	stop_gained	0.0008003	rs151226715
17	44060788	AG	A	MAPT	frameshift_variant	1.268e-05	rs773149360
17	44067403	C	T	MAPT	stop_gained	7.715e-05	rs200099007
9	113459614	C	T	MUSK	stop_gained	4.075e-06	rs763656507&COSM4994409&COSM4994410&COSM4994411
9	113431265	T	G	MUSK	splice_donor_variant	3.657e-05	rs200783529
11	76918340	G	T	MYO7A	stop_gained	0	rs780609120&CM091802&COSM5373635
11	76885871	C	T	MYO7A	stop_gained	2.042e-05	rs111033201&CM981338
11	76868015	C	T	MYO7A	stop_gained	3.658e-05	rs41298133&CM950829
7	123197849	T	G	NDUFA5	start_lost	0.0002643	rs150784438
9	124906648	CT	C	NDUFA8	frameshift_variant	7.766e-05	rs774965907
7	140402759	CAT	C	NDUFB2	frameshift_variant	0.0001015	rs757279273
2	201950249	G	T	NDUFB3	stop_gained	0.0001261	rs200800978&CM122729
2	201950241	TC	T	NDUFB3	frameshift_variant	1.22e-05	rs747403932&COSM283157
8	125562065	C	T	NDUFB9	stop_gained	1.625e-05	rs148402231
11	47600886	CGTGA	C	NDUFS3	splice_donor_variant&intron_variant	0.0001063	rs759140196
5	52978981	CA	C	NDUFS4	frameshift_variant	6.924e-05	TMP_ESP_5_52978982_52978982
18	9117842	CAT	C	NDUFV2	frameshift_variant	7.729e-05	rs754873418
17	47587938	C	T	NGFR	stop_gained	1.22e-05	rs757264010
17	26116628	A	G	NOS2	splice_donor_variant	8.128e-06	rs750504563
17	26096083	G	A	NOS2	stop_gained	1.238e-05	rs756812497&COSM4474952
17	26107934	T	C	NOS2	splice_acceptor_variant	2.057e-05	rs201110646
19	36321958	G	A	NPHS1	stop_gained	0.0001015	rs267606919&CM990971
19	36333093	G	A	NPHS1	stop_gained	8.32e-06	rs386833920&CM081717&COSM5880658
19	36333308	G	A	NPHS1	stop_gained	2.031e-05	rs140018064&CM044915
19	36340542	TCCGGGGTG	T	NPHS1	frameshift_variant	2.032e-05	rs386833956
19	36322260	G	A	NPHS1	stop_gained	0.0001665	rs137853042&CM981391
10	84745302	C	T	NRG3	stop_gained	0.000171	rs138936665&COSM920863&COSM920864
17	44832737	T	G	NSF	stop_lost&splice_region_variant	4.064e-06	rs866355102
17	44806241	C	T	NSF	stop_gained	4.105e-06	rs779152160
6	154360738	CA	C	OPRM1	frameshift_variant	5.294e-05	rs753892000
3	8809490	G	C	OXTR	stop_gained	5.493e-05	rs746051105
11	57118235	G	A	P2RX3	splice_acceptor_variant	4.066e-06	rs764865566&COSM5748865
11	57106032	GC	G	P2RX3	frameshift_variant	0.0004023	rs547284438
13	100925472	C	T	PCCA	stop_gained	3.251e-05	rs138149179&CM991019&COSM4915054
10	55721653	CTAAAA	C	PCDH15	splice_acceptor_variant&intron_variant	1.222e-05	rs752879165
10	55698632	G	A	PCDH15	stop_gained	2.44e-05	rs202033121&CM094636&COSM1702435&COSM1702436&COSM1702437&COSM1702438
10	56077174	G	A	PCDH15	stop_gained	0.0002075	rs111033260&CM030933&COSM1474673&COSM175493&COSM175494&COSM427701
5	140530118	CTGTGTGGCTCCACTGAGCCG	C	PCDHB6	frameshift_variant	1.624e-05	rs781815420
5	140530479	TGGATGGC	T	PCDHB6	frameshift_variant	3.656e-05	rs782806062
5	140530672	C	A	PCDHB6	stop_gained	7.309e-05	rs781961146&COSM4712348
2	178592878	G	C	PDE11A	stop_gained	0.0001106	rs771254375&COSM2895000&COSM2895001
2	178969133	T	A	PDE11A	stop_gained	0.000727	rs148183964
2	178562162	T	C	PDE11A	splice_acceptor_variant	4.072e-06	rs763854172
2	178685023	C	T	PDE11A	splice_acceptor_variant	4.085e-06	rs753639471
2	178576594	G	A	PDE11A	stop_gained	1.221e-05	rs752171199
2	178937027	CT	C	PDE11A	frameshift_variant	1.629e-05	rs756967751
2	178682596	G	A	PDE11A	stop_gained	0.0001955	rs374570863&COSM3971738&COSM3971739
2	178879115	G	A	PDE11A	stop_gained	0.0002645	rs188985665
17	8741965	C	T	PIK3R6	stop_gained	5.861e-05	rs756124446
17	8726334	G	A	PIK3R6	stop_gained	4.873e-05	rs148287366
17	8731461	G	A	PIK3R6	stop_gained	2.437e-05	rs376771141
19	48603044	G	A	PLA2G4C	stop_gained	0.0002234	rs143994362
15	42379900	T	C	PLA2G4D	splice_acceptor_variant	8.952e-05	rs147516345&COSM4578238
15	42364591	C	T	PLA2G4D	splice_acceptor_variant	0.000232	rs772815375
15	42439962	T	C	PLA2G4F	splice_acceptor_variant&NMD_transcript_variant	4.081e-05	rs746441320
15	40587146	G	A	PLCB2	stop_gained	8.122e-06	rs749238790
15	40588496	C	T	PLCB2	splice_donor_variant	2.465e-05	rs377366618&COSM322686&COSM322687
20	39802763	G	A	PLCG1	splice_acceptor_variant	7.328e-05	rs142930499
3	171360629	C	T	PLD1	splice_donor_variant	1.757e-05	rs367799271&COSM3732437
3	171330094	G	A	PLD1	stop_gained	2.438e-05	rs770028037
3	171377015	AG	A	PLD1	frameshift_variant	3.25e-05	rs752727641
17	4711710	C	T	PLD2	stop_gained&splice_region_variant	2.851e-05	rs147037301&COSM2698053&COSM2698054
17	4719230	G	T	PLD2	splice_donor_variant	1.222e-05	rs111783835
17	4722377	A	C	PLD2	splice_acceptor_variant	2.442e-05	rs561796034
17	4720479	C	A	PLD2	stop_gained	5.28e-05	rs761106088
2	219205466	G	T	PNKD	stop_gained	4.061e-06	rs577726061
12	27830023	AC	A	PPFIBP1	frameshift_variant	1.219e-05	rs770118978
11	7618790	G	A	PPFIBP2	splice_acceptor_variant	8.16e-06	rs760915562
11	7672131	C	T	PPFIBP2	stop_gained	1.624e-05	rs149262617
11	7618836	C	T	PPFIBP2	stop_gained	4.063e-05	rs371521340&COSM1357033
11	7674358	AT	A	PPFIBP2	frameshift_variant	7.309e-05	rs761350012
12	80199944	A	G	PPP1R12A	splice_donor_variant	8.959e-05	rs61756421
7	31735178	CA	C	PPP1R17	frameshift_variant	0.0003066	rs761412804&TMP_ESP_7_31735179_31735179&COSM5065269
11	111630579	ACTGT	A	PPP2R1B	frameshift_variant	5.281e-05	rs781909515
11	111614255	C	T	PPP2R1B	splice_acceptor_variant	1.282e-05	rs900406350
11	111626081	G	A	PPP2R1B	stop_gained	2.033e-05	rs868972305
11	111637084	A	G	PPP2R1B	start_lost	2.169e-05	rs139065254
11	111614099	C	T	PPP2R1B	splice_donor_variant	5.384e-05	rs538152364
8	22380263	G	A	PPP3CC	splice_donor_variant	8.223e-06	rs113341517
8	22398214	C	T	PPP3CC	stop_gained	1.22e-05	rs758283531&COSM1313925&COSM2786185
1	40555167	G	A	PPT1	stop_gained	0.0002478	rs137852700&CM981629&COSM909383
2	44549869	C	A	PREPL	splice_donor_variant	9.796e-05	rs148092524
2	44571055	C	A	PREPL	stop_gained	8.136e-06	rs781563157
2	44566372	G	A	PREPL	stop_gained	1.219e-05	rs145356495&COSM3991327
10	72360593	CG	C	PRF1	frameshift_variant	1.271e-05	rs761651233&CD1111578
17	64637529	C	T	PRKCA	stop_gained&NMD_transcript_variant	2.852e-05	rs371359925
20	48130848	C	A	PTGIS	stop_gained	8.534e-05	rs13306027
2	173850167	C	T	RAPGEF4	stop_gained	8.135e-06	rs368848473
2	11358573	C	A	ROCK2	stop_lost&NMD_transcript_variant	0	rs377125275
2	11332272	A	C	ROCK2	splice_donor_variant	8.795e-06	rs748794221
19	39013756	G	A	RYR1	splice_donor_variant	8.154e-06	rs111436401
19	38987106	C	T	RYR1	stop_gained	0.0001463	rs200563280&CM101555&COSM4077783
3	38591991	G	A	SCN5A	stop_gained	4.54e-05	rs757532106&CM097850
2	167168008	C	T	SCN9A	splice_donor_variant	4.369e-06	rs755067851
2	167133846	G	A	SCN9A	stop_gained	1.674e-05	rs780673293&CM072032
2	167160796	G	A	SCN9A	stop_gained	6.914e-05	rs377543079&COSM270724&COSM39581
19	436684	C	G	SHC2	splice_acceptor_variant	3.009e-05	rs772495616&COSM4725831&COSM4725832
15	49164328	AT	A	SHC4	frameshift_variant	3.839e-05	rs780741176
17	18259294	A	C	SHMT1	start_lost	0.0006579	rs143807950
17	18251702	G	A	SHMT1	stop_gained	1.624e-05	rs889650535&COSM976312
17	18243552	G	A	SHMT1	stop_gained	1.625e-05	rs748683840
5	127466757	A	T	SLC12A2	splice_acceptor_variant	0	rs766457370
5	127474324	C	T	SLC12A2	stop_gained	8.176e-06	rs747216802&COSM1060277
8	20035945	C	G	SLC18A1	splice_donor_variant	0.000443	rs772194244
2	65248201	C	A	SLC1A4	stop_gained	5.287e-05	rs200617042
6	160579547	G	T	SLC22A1	splice_acceptor_variant	8.198e-06	rs771232417
6	160645736	C	T	SLC22A2	splice_donor_variant	4.148e-06	rs775256586
7	95751150	C	G	SLC25A13	splice_donor_variant	4.063e-06	rs771583670
7	95820501	G	T	SLC25A13	stop_gained	4.067e-06	rs80338719&CM991267&COSM1093390
4	128690007	CAGTT	C	SLC25A31	frameshift_variant	2.112e-05	rs749217912
4	128688232	C	T	SLC25A31	stop_gained	4.126e-06	rs778377911&COSM1051087
4	128685403	G	A	SLC25A31	stop_gained	0.0004876	rs564145649&COSM5400470
9	131105412	A	G	SLC27A4	start_lost	3.257e-05	rs142366975&CM114684
5	150715030	G	A	SLC36A2	stop_gained	3.655e-05	rs139760666
5	150726957	G	T	SLC36A2	stop_gained	0.0001868	rs539289088
5	150722476	C	T	SLC36A2	stop_gained	2.436e-05	rs542816168
5	150726857	C	T	SLC36A2	splice_donor_variant	3.655e-05	rs371203963&CS086103
6	31844830	G	A	SLC44A4	stop_gained	0	rs867012569
6	31846749	TC	T	SLC44A4	frameshift_variant	8.143e-06	rs760348287&COSM3347111
6	31833105	G	A	SLC44A4	stop_gained	5.291e-05	rs372077719&COSM1443390&COSM1487615
6	31844860	C	T	SLC44A4	splice_acceptor_variant	0.0001836	rs532108778
6	31838588	C	T	SLC44A4	splice_donor_variant	0.0002371	rs147599445
2	220501408	C	T	SLC4A3	stop_gained	8.183e-06	rs150010736&COSM3045819
2	108627216	C	T	SLC5A7	stop_gained	2.442e-05	rs199636877&COSM1005044
3	45821499	A	T	SLC6A20	splice_donor_variant	8.231e-05	rs531515127
3	45837825	C	T	SLC6A20	stop_gained	2.877e-05	rs770287527
3	45823606	C	T	SLC6A20	stop_gained	9.046e-05	rs762423645
5	149584443	CT	C	SLC6A7	frameshift_variant	6.5e-05	rs748142472
17	72764377	T	C	SLC9A3R1	splice_donor_variant	0.0002482	rs138547261
5	121761045	A	G	SNCAIP	splice_acceptor_variant	8.139e-06	rs1055227027
14	50585064	A	G	SOS2	stop_lost	5.293e-05	rs142666803
15	44865850	G	A	SPG11	stop_gained	4.063e-06	rs118203963&CM070958
15	44881566	C	T	SPG11	stop_gained	8.127e-06	rs753920931&CM098076
15	44925817	G	A	SPG11	stop_gained	1.222e-05	rs765061840
15	44944060	C	T	SPG11	stop_gained	4.083e-05	rs140385286
2	73118535	C	T	SPR	stop_gained	2.843e-05	rs779204655&CM123176&COSM1022727
2	73118631	A	T	SPR	stop_gained	7.715e-05	rs121917747&CM064288
1	28146244	G	A	STX12	splice_donor_variant	8.166e-06	rs770959374
11	59560901	C	T	STX3	stop_gained	1.219e-05	rs746797808&COSM2035722
17	53076705	G	A	STXBP4	splice_acceptor_variant	7.903e-05	rs374274148
17	53237168	C	T	STXBP4	stop_gained	2.446e-05	rs367551956
22	32914226	G	A	SYN3	stop_gained	4.09e-06	rs150191113
6	152861133	G	A	SYNE1	stop_gained	2.032e-05	rs199708211
6	152470677	G	A	SYNE1	stop_gained	4.061e-06	rs760715690&COSM5922556&COSM5922557&COSM5922558&COSM5922559&COSM5922560
6	152639214	A	G	SYNE1	splice_donor_variant	4.07e-06	rs748765489
6	152639400	T	C	SYNE1	splice_acceptor_variant	4.072e-06	CS071264&SYNE1:c.16390-2A>G
6	152841650	G	A	SYNE1	stop_gained	4.072e-06	rs768958602
19	48879375	C	T	SYNGR4	stop_gained	4.064e-06	rs756716248
19	48877012	G	T	SYNGR4	splice_donor_variant	0.0001149	rs142464152
6	158508016	CT	C	SYNJ2	frameshift_variant	0.0001328	rs758645436&COSM4171528
6	158438287	CG	C	SYNJ2	frameshift_variant	4.064e-05	rs778367066
6	158490647	C	T	SYNJ2	stop_gained	0.0001097	rs199647543
15	99671297	CT	C	SYNM	frameshift_variant	0.0004263	rs542486798
15	99671108	C	A	SYNM	stop_gained	8.934e-05	rs370574007
12	33579284	TG	T	SYT10	frameshift_variant	4.065e-05	rs755082982
1	27674061	G	C	SYTL1	splice_donor_variant	4.072e-06	rs140200316
11	85409040	AGATGACTT	A	SYTL2	frameshift_variant	2.033e-05	rs755478129
11	85407275	G	T	SYTL2	stop_gained	0.0001097	rs773600985
6	159183137	CTTTG	C	SYTL3	frameshift_variant	0.00013	rs778662851
6	159103997	C	T	SYTL3	stop_gained	0.0001341	rs118086173
6	159184532	CTTGGTTCAAG	C	SYTL3	splice_donor_variant&coding_sequence_variant	1.624e-05	rs756268404
6	159173024	AG	A	SYTL3	frameshift_variant	2.965e-05	rs753567441
6	159128303	C	T	SYTL3	stop_gained	4.066e-05	rs748853493
6	159084385	CA	C	SYTL3	frameshift_variant	0.000134	rs769350781
11	67816547	G	A	TCIRG1	splice_acceptor_variant	0.0001627	rs139617644&CS001850
9	117844050	C	T	TNC	splice_donor_variant	4.064e-06	rs753444558
9	117846581	G	A	TNC	stop_gained	1.624e-05	rs374331807
9	117848395	G	A	TNC	stop_gained	4.476e-05	rs201758398
11	18051096	G	A	TPH1	stop_gained	0.0001261	rs149661458&CM109143
11	18054821	AG	A	TPH1	frameshift_variant&splice_region_variant	0.0001382	rs535208554
11	18048098	G	A	TPH1	stop_gained	0.0001137	rs141449584
11	36522988	GGA	G	TRAF6	frameshift_variant	1.219e-05	rs749231511
2	202245415	G	A	TRAK2	stop_gained	0.0006021	rs139733576&COSM5046198
5	14489082	G	A	TRIO	stop_gained	0.0005183	rs180997535
5	14489179	G	A	TRIO	splice_donor_variant	0.0001147	rs371798493
15	64701844	C	G	TRIP4	stop_gained	4.061e-06	rs758509361
9	35295725	C	T	UNC13B	stop_gained	2.031e-05	rs754109626
16	46706254	C	A	VPS35	stop_gained	6.503e-05	rs143688112&COSM970764
