# Supplementary material for: Identification of Neurotransmission and Synaptic Biological Processes Disrupted in Autism Spectrum Disorder Using Interaction Networks and Community Detection Analysis
Source: Biomedicines. 2023 Nov 4;11(11):2971. doi: 10.3390/biomedicines11112971 (PMC10668950; doi:10.3390/biomedicines11112971)
Supplement: Supplementary file 1 [file biomedicines-11-02971-s001.zip › Supplementary Table S3.xlsx]

## Sheet: S3a
Table S3a. Statistics for the network of NS genes targeted by predicted pathogenic ultra-rare variants (MAF<0,1%).
Number of nodes	208
Number of edges	2438
Average node degree	23.4
Average local clustering coefficient	0.329
Expected number of edges	1330
PPI enrichment p-value	< 1,0e-16
Nodes: network proteins; Edges: protein-protein associations; Average node degree: the number of interactions (at the score threshold) that a protein have on the average in the network; Average local clustering coefficient: a measure of how connected the nodes in the network are; Expected number of edges: how many edges are expected if the nodes were to be selected at random; PPI enrichment p-val…

## Sheet: S3b
Table S3b. Statistics for the seven network biological communities in the present study and in other studies.
Number of cases: Number of network cases with predicted ultra-rare pathogenic SNVs in NS genes; Number of variants: Number of network variants with predicted pathogenic impact in NS genes; Number of genes: Number of network NS genes with predicted ultra-rare pathogenic SNVs; Number of genes with score 1, 2 or S in SFARI: The strongest scores for ASD candidate genes in the SFARI database are ranke…

## Sheet: S3c
Table S3c. Network NS genes with evidence in other studies.
Genes in SFARI: Network NS genes that are in SFARI candidate gene list with a relevant score; SFARI score: The strongest scores for ASD candidate genes in the SFARI database are ranked as evidences of level 1, 2 or (S) syndromic; Genes in de novo SSC: NS genes with ultra-rare de novo SNVs in ASD cases from the Simons Simplex Collection cohort classified as deleterious and /or damaging by SIFT/Pol…
