# Supplementary material for: Identification of Neurotransmission and Synaptic Biological Processes Disrupted in Autism Spectrum Disorder Using Interaction Networks and Community Detection Analysis
Source: Biomedicines. 2023 Nov 4;11(11):2971. doi: 10.3390/biomedicines11112971 (PMC10668950; doi:10.3390/biomedicines11112971)
Supplement: Supplementary file 1 [file biomedicines-11-02971-s001.zip › Supplementary Table S4.xlsx]

## Sheet: S4a
Table S4a. GO, KEGG and Reactome pathways enrichment table for the seven communities.
Neuronal development community	source	native	name	p_value	significant	description	term_size	query_size	intersection_size	effective_domain_size	precision	recall	query	parents	intersections	evidences
0	GO:CC	GO:0030054	cell junction	1.32101e-14	True	"A cellular component that forms a specialized region of connection between two or more cells, or between a cell and the extracellular matrix, or between two membrane-bound components of a cell, such as flagella." [GOC:aruk, GOC:bc, GOC:mah, http://www.vivo.colostate.edu/hbooks/cmb/cells/pmemb/junctions_a.html, ISBN:0198506732, PMID:26820516, PMID:28096264]	2131	52	31	18963	0.596154	0.014547	query_1	[GO:0110165]	[LRRK2, NRG3, PPP3CC, CDH3, GRIP1, CNTN6, CNTN2, NPHS1, MYO7A, CTTNBP2, NGFR, CDH19, HAP1, MAPT, SHC4, PLCG1, SNCAIP, ARFGAP1, ASCC1, PPP1R12A, MAP2K2, RAPGEF4, PPT1, PPFIBP2, VPS35, SPG11, SYNJ2, ARRB2, TRIP4, PCDH15, AP2B1]	[[TAS, IEA], [IMP], [IEA], [IDA, IEA], [IEA], [IEA], [IDA, IMP, ISS], [ISS, IBA, IEA], [IDA, IEA], [IEA], [IEA], [IBA], [IEA], [TAS], [IEA], [IEA], [TAS, NAS], [IDA, IEA], [IMP], [HDA], [IDA, TAS], [IEA], [IDA, IEA], [IBA, IEA], [IEA], [IDA, IBA, IEA], [IBA, IEA], [IEA], [IMP], [IDA], [IEA]]
1	GO:CC	GO:0045202	synapse	4.06223e-14	True	"The junction between an axon of one neuron and a dendrite of another neuron, a muscle fiber or a glial cell. As the axon approaches the synapse it enlarges into a specialized structure, the presynaptic terminal bouton, which contains mitochondria and synaptic vesicles. At the tip of the terminal bouton is the presynaptic membrane; facing it, and separated from it by a minute cleft (the synaptic …	1382	52	26	18963	0.5	0.018813	query_1	[GO:0030054]	[LRRK2, NRG3, PPP3CC, GRIP1, CNTN6, CNTN2, MYO7A, CTTNBP2, NGFR, HAP1, MAPT, SHC4, PLCG1, SNCAIP, ARFGAP1, ASCC1, RAPGEF4, PPT1, PPFIBP2, VPS35, SPG11, SYNJ2, ARRB2, TRIP4, PCDH15, AP2B1]	[[TAS, IEA], [IMP], [IEA], [IEA], [IEA], [IDA, IMP, ISS], [IDA, IEA], [IEA], [IEA], [IEA], [TAS], [IEA], [IEA], [TAS, NAS], [IDA, IEA], [IMP], [IEA], [IDA, IEA], [IBA, IEA], [IEA], [IDA, IBA, IEA], [IBA, IEA], [IEA], [IMP], [IDA], [IEA]]
2	KEGG	KEGG:04722	Neurotrophin signaling pathway	3.89857e-13	True	Neurotrophin signaling pathway	119	39	13	7987	0.333333	0.109244	query_1	[KEGG:00000]	[MAPK12, IRAK4, TRAF6, SOS2, IRAK3, IRAK2, MAPK13, NGFR, SHC4, SHC2, PLCG1, ARHGDIB, MAP2K2]	[[KEGG], [KEGG], [KEGG], [KEGG], [KEGG], [KEGG], [KEGG], [KEGG], [KEGG], [KEGG], [KEGG], [KEGG], [KEGG]]
3	GO:CC	GO:0071944	cell periphery	7.56451e-08	True	"The part of a cell encompassing the cell cortex, the plasma membrane, and any external encapsulating structures." [GOC:mah]	5786	52	38	18963	0.730769	0.006568	query_1	[GO:0110165]	[LRRC7, EPB41L1, SLC9A3R1, LRRK2, NRG3, IRAK4, CDH3, GRIP1, ROCK2, CNTN6, CNTN2, NPHS1, TRAF6, MYO7A, IRAK3, IRAK2, CTTNBP2, NGFR, CDH19, MAPT, SHC4, SHC2, PLCG1, CLTCL1, SNCAIP, PPP1R12A, SLC44A4, MAP2K2, RAPGEF4, CDH23, SPG11, TRAK2, SYNJ2, ARRB2, DCTN1, PCDH15, CDH26, AP2B1]	[[IDA], [IDA, IBA, TAS], [IDA, ISS, IBA, IEA], [IDA, IBA, IEA], [NAS, IEA], [IBA, TAS], [IDA, IBA, TAS, IEA], [ISS, TAS, IEA], [IEA], [IBA, IEA], [IDA, IMP, ISS, IBA, TAS, IEA], [IDA, ISS, IBA, TAS, IEA], [IDA, ISS, TAS, IEA], [IEA], [IBA], [IBA, TAS], [IEA], [IDA, IBA, TAS, IEA], [IBA, IEA], [IDA, TAS, IEA], [IBA, IEA], [IBA], [IDA, TAS], [IDA, IEA], [NAS], [IDA], [IDA, IBA, TAS, IEA], [IDA], [T…
4	GO:CC	GO:0005829	cytosol	6.75881e-07	True	"The part of the cytoplasm that does not contain organelles but which does contain other particulate matter, such as protein complexes." [GOC:hjd, GOC:jl]	5231	52	35	18963	0.673077	0.006691	query_1	[GO:0005737, GO:0110165]	[LRRC7, EPB41L1, LRRK2, PPP3CC, MAPK12, IRAK4, GRIP1, ROCK2, IL1B, TRAF6, MYO7A, SOS2, IRAK2, MAPK13, NGFR, HAP1, MAPT, SHC2, PLCG1, ARHGDIB, CLTCL1, SNCAIP, ARFGAP1, PPP1R12A, MAP2K2, RAPGEF4, PPT1, PPFIBP2, VPS35, SPG11, SYNJ2, ARRB2, DCTN1, TRIP4, AP2B1]	[[IDA], [TAS], [IDA, IBA, TAS, IEA], [TAS, IEA], [TAS], [TAS], [TAS], [IDA, TAS], [TAS, IEA], [TAS, IEA], [IDA], [TAS], [TAS], [TAS], [TAS], [IDA], [IDA, ISS, TAS, IEA], [TAS], [IDA, TAS], [IDA, IBA, TAS, IEA], [TAS], [TAS], [TAS], [IDA, TAS], [TAS], [IEA], [ISS], [TAS], [IDA, TAS, IEA], [IDA, ISS, IEA], [TAS], [TAS], [TAS], [IEA], [TAS]]
...	...	...	...	...	...	...	...	...	...	...	...	...	...	...	...	...
206	GO:CC	GO:0030426	growth cone	0.0414498	True	"The migrating motile tip of a growing neuron projection, where actin accumulates, and the actin cytoskeleton is the most dynamic." [GOC:aruk, GOC:bc, ISBN:0815316194, PMID:10082468]	190	52	5	18963	0.096154	0.026316	query_1	[GO:0030427, GO:0150034]	[LRRK2, NGFR, HAP1, MAPT, TRAK2]	[[IDA], [IEA], [IEA], [IDA], [IEA]]
207	GO:BP	GO:0099111	microtubule-based transport	0.0464342	True	"A microtubule-based process that results in the transport of organelles, other microtubules, or other cellular components. Examples include motor-driven movement along microtubules and movement driven by polymerization or depolymerization of microtubules." [GOC:cjm, ISBN:0815316194]	201	52	6	18092	0.115385	0.029851	query_1	[GO:0006810, GO:0007018]	[SLC9A3R1, HAP1, MAPT, SPG11, TRAK2, DCTN1]	[[ISS, IEA], [ISS, IBA, IEA], [TAS, NAS], [IMP, IBA, IEA], [IBA, IEA], [IEA]]
208	GO:BP	GO:0051247	positive regulation of protein metabolic process	0.0484721	True	"Any process that activates or increases the frequency, rate or extent of the chemical reactions and pathways involving a protein." [GOC:ai]	1578	52	15	18092	0.288462	0.009506	query_1	[GO:0010604, GO:0019538, GO:0051173, GO:0051246]	[LRRK2, NRG3, MAPK12, ROCK2, CNTN2, IL1B, TRAF6, IRAK2, NGFR, MAPT, SHC2, PPP1R12A, MAP2K2, VPS35, ARRB2]	[[IDA, IMP, ISS, IC, IEA], [IEA], [NAS], [IMP, ISS], [IEA], [IDA, NAS], [IDA, IMP, TAS, NAS], [TAS], [IMP, TAS], [TAS], [IEA], [IMP, IBA], [IDA, IBA, TAS], [IGI], [IGI, IEA]]
210	GO:CC	GO:0030427	site of polarized growth	0.0490506	True	"Any part of a cell where non-isotropic growth takes place." [GOC:mah]	197	52	5	18963	0.096154	0.025381	query_1	[GO:0110165]	[LRRK2, NGFR, HAP1, MAPT, TRAK2]	[[IDA], [IEA], [IEA], [IDA], [IEA]]
211 rows × 16 columns
Cytochrome P450/fatty acids metabolism/xenobiotics	source	native	name	p_value	significant	description	term_size	query_size	intersection_size	effective_domain_size	precision	recall	query	parents	intersections	evidences
0	GO:BP	GO:0019752	carboxylic acid metabolic process	5.10226e-14	True	"The chemical reactions and pathways involving carboxylic acids, any organic acid containing one or more carboxyl (COOH) groups or anions (COO-)." [ISBN:0198506732]	1027	33	20	18092	0.606061	0.019474	query_1	[GO:0043436]	[SLC27A4, ALOX15B, CYP2C8, CYP2C9, CYP2C18, NOS2, SHMT1, ALOX15, AGXT, GLS2, GLDC, PLA2G4D, PLA2G4F, PLA2G4C, PTGIS, CYP2D6, CYP2J2, ALDH5A1, HNMT, PCCA]	[[IDA, IBA, IEA], [IDA, ISS, IBA, TAS, IEA], [IDA, IBA, TAS, IEA], [IDA, IBA, TAS, IEA], [IDA, IBA], [IDA, IBA, IEA], [IDA, IBA, TAS, IEA], [IDA, ISS, IBA, TAS, NAS, IEA], [IDA, IMP, IBA, IEA], [IBA, TAS, IEA], [IDA, IBA, TAS, IEA], [IEA], [IEA], [NAS], [IDA, IBA, TAS, IEA], [IBA, TAS, IEA], [IDA, TAS, IEA], [IDA, IMP, ISS, IEA], [TAS], [TAS, IC]]
1	GO:BP	GO:0043436	oxoacid metabolic process	9.43277e-14	True	"The chemical reactions and pathways involving any oxoacid; an oxoacid is a compound which contains oxygen, at least one other element, and at least one hydrogen bound to oxygen, and which produces a conjugate base by loss of positive hydrogen ion(s) (hydrons)." [Wikipedia:Oxyacid]	1060	33	20	18092	0.606061	0.018868	query_1	[GO:0006082]	[SLC27A4, ALOX15B, CYP2C8, CYP2C9, CYP2C18, NOS2, SHMT1, ALOX15, AGXT, GLS2, GLDC, PLA2G4D, PLA2G4F, PLA2G4C, PTGIS, CYP2D6, CYP2J2, ALDH5A1, HNMT, PCCA]	[[IDA, IBA, IEA], [IDA, ISS, IBA, TAS, IEA], [IDA, IBA, TAS, IEA], [IDA, IBA, TAS, IEA], [IDA, IBA], [IDA, IBA, IEA], [IDA, IBA, TAS, IEA], [IDA, ISS, IBA, TAS, NAS, IEA], [IDA, IMP, IBA, IEA], [IBA, TAS, IEA], [IDA, IBA, TAS, IEA], [IEA], [IEA], [NAS], [IDA, IBA, TAS, IEA], [IBA, TAS, IEA], [IDA, TAS, IEA], [IDA, IMP, ISS, IEA], [TAS], [TAS, IC]]
2	GO:BP	GO:0006082	organic acid metabolic process	1.74028e-13	True	"The chemical reactions and pathways involving organic acids, any acidic compound containing carbon in covalent linkage." [ISBN:0198506732]	1094	33	20	18092	0.606061	0.018282	query_1	[GO:0044237, GO:0044281, GO:0071704]	[SLC27A4, ALOX15B, CYP2C8, CYP2C9, CYP2C18, NOS2, SHMT1, ALOX15, AGXT, GLS2, GLDC, PLA2G4D, PLA2G4F, PLA2G4C, PTGIS, CYP2D6, CYP2J2, ALDH5A1, HNMT, PCCA]	[[IDA, IBA, IEA], [IDA, ISS, IBA, TAS, IEA], [IDA, IBA, TAS, IEA], [IDA, IBA, TAS, IEA], [IDA, IBA], [IDA, IBA, IEA], [IDA, IBA, TAS, IEA], [IDA, ISS, IBA, TAS, NAS, IEA], [IDA, IMP, IBA, IEA], [IBA, TAS, IEA], [IDA, IBA, TAS, IEA], [IEA], [IEA], [NAS], [IDA, IBA, TAS, IEA], [IBA, TAS, IEA], [IDA, IBA, TAS, IEA], [IDA, IMP, ISS, IEA], [TAS], [TAS, IC]]
3	GO:BP	GO:0019369	arachidonic acid metabolic process	1.67705e-12	True	"The chemical reactions and pathways involving arachidonic acid, a straight chain fatty acid with 20 carbon atoms and four double bonds per molecule. Arachidonic acid is the all-Z-(5,8,11,14)-isomer." [ISBN:0198506732]	60	33	9	18092	0.272727	0.15	query_1	[GO:0001676, GO:0006690, GO:0033559, GO:0120254]	[ALOX15B, CYP2C8, CYP2C9, CYP2C18, ALOX15, PLA2G4C, PTGIS, CYP2D6, CYP2J2]	[[IDA, IBA, IEA], [IDA, IBA, TAS, IEA], [IDA, IBA, TAS, IEA], [IBA], [IDA, IBA, NAS, IEA], [NAS], [TAS], [IBA], [IDA, TAS, IEA]]
4	KEGG	KEGG:04726	Serotonergic synapse	8.18066e-12	True	Serotonergic synapse	113	30	11	7987	0.366667	0.097345	query_1	[KEGG:00000]	[ALOX15B, CYP2C8, CYP2C9, CYP2C18, ALOX15, CYP4X1, PLA2G4D, PLA2G4F, PLA2G4C, CYP2D6, CYP2J2]	[[KEGG], [KEGG], [KEGG], [KEGG], [KEGG], [KEGG], [KEGG], [KEGG], [KEGG], [KEGG], [KEGG]]
...	...	...	...	...	...	...	...	...	...	...	...	...	...	...	...	...
185	GO:MF	GO:0019842	vitamin binding	0.0490738	True	"Interacting selectively and non-covalently with a vitamin, one of a number of unrelated organic substances that occur in many foods in small amounts and that are necessary in trace amounts for the normal metabolic functioning of the body." [GOC:ai]	149	33	4	18694	0.121212	0.026846	query_1	[GO:0036094]	[SHMT1, AGXT, GLDC, PCCA]	[[IDA, IBA, IEA], [IDA, IMP], [ISS, IBA, IEA], [TAS]]
186	GO:MF	GO:0015651	quaternary ammonium group transmembrane transporter activity	0.0499217	True	"Enables the transfer of quaternary ammonium groups from one side of a membrane to the other. Quaternary ammonium groups are any compound that can be regarded as derived from ammonium hydroxide or an ammonium salt by replacement of all four hydrogen atoms of the NH4+ ion by organic groups." [ISBN:0198506732]	10	33	2	18694	0.060606	0.2	query_1	[GO:0015101]	[SLC22A1, SLC6A20]	[[IDA, IEA], [ISS]]
187	GO:MF	GO:0008401	retinoic acid 4-hydroxylase activity	0.0499217	True	"Catalysis of the conversion of retinoic acid to 4-hydroxy-retinoic acid." [PMID:19519282, PMID:9250660]	10	33	2	18694	0.060606	0.2	query_1	[GO:0004497, GO:0016705]	[CYP2C8, CYP2C18]	[[IDA], [IDA]]
188	GO:MF	GO:0016725	oxidoreductase activity, acting on CH or CH2 groups	0.0499217	True	"Catalysis of an oxidation-reduction (redox) reaction in which a CH2 group acts as a hydrogen or electron donor and reduces a hydrogen or electron acceptor." [GOC:ai]	10	33	2	18694	0.060606	0.2	query_1	[GO:0016491]	[CYP2C8, CYP2C9]	[[IDA], [IDA]]
189	KEGG	KEGG:00280	Valine, leucine and isoleucine degradation	0.0499353	True	Valine, leucine and isoleucine degradation	48	30	3	7987	0.1	0.0625	query_1	[KEGG:00000]	[ALDH9A1, ALDH2, PCCA]	[[KEGG], [KEGG], [KEGG]]
190 rows × 16 columns
G protein-coupled receptors	source	native	name	p_value	significant	description	term_size	query_size	intersection_size	effective_domain_size	precision	recall	query	parents	intersections	evidences
0	KEGG	KEGG:04726	Serotonergic synapse	4.59231e-17	True	Serotonergic synapse	113	30	14	7987	0.466667	0.123894	query_1	[KEGG:00000]	[PRKCA, GNAI3, ITPR3, HTR3A, PLCB2, APP, GNG11, GNG13, ITPR2, HTR3C, HTR3D, TPH1, HTR2B, SLC18A1]	[[KEGG], [KEGG], [KEGG], [KEGG], [KEGG], [KEGG], [KEGG], [KEGG], [KEGG], [KEGG], [KEGG], [KEGG], [KEGG], [KEGG]]
1	KEGG	KEGG:04724	Glutamatergic synapse	1.8704e-13	True	Glutamatergic synapse	114	30	12	7987	0.4	0.105263	query_1	[KEGG:00000]	[PRKCA, GNAI3, ADCY4, ITPR3, PLD2, PLD1, PLCB2, GNG11, GNG13, ITPR2, GRIN3B, GRM6]	[[KEGG], [KEGG], [KEGG], [KEGG], [KEGG], [KEGG], [KEGG], [KEGG], [KEGG], [KEGG], [KEGG], [KEGG]]
2	GO:BP	GO:0007186	G protein-coupled receptor signaling pathway	1.16868e-11	True	"A series of molecular signals that proceeds with an activated receptor promoting the exchange of GDP for GTP on the alpha-subunit of an associated heterotrimeric G-protein complex. The GTP-bound activated alpha-G-protein then dissociates from the beta- and gamma-subunits to further transmit the signal within the cell. The pathway begins with receptor-ligand interaction, or for basal GPCR signali…	1361	33	20	18092	0.606061	0.014695	query_1	[GO:0007165]	[PRKCA, TRIO, GNAI3, GNAT3, ADCY4, ITPR3, DRD3, PLCB2, APP, GNA14, ADRB3, GNG11, GNG13, ADRA1A, PIK3R6, GRM6, OPRM1, OXTR, GHRL, HTR2B]	[[ISS], [TAS], [IDA, IBA, TAS, IEA], [IBA, TAS, IEA], [ISS, IBA, TAS, IEA], [ISS], [IDA, IBA, TAS, IEA], [TAS], [TAS], [IBA, TAS, IEA], [IBA, TAS, IEA], [IBA, IEA], [IEA], [IBA, TAS, IEA], [ISS, IBA, IEA], [IMP, IBA, TAS, IEA], [ISS, IBA, TAS, IEA], [IBA, TAS, IEA], [ISS, TAS, IEA], [IDA, IMP, ISS, IBA, TAS, IEA]]
3	REAC	REAC:R-HSA-111885	Opioid Signalling	2.11104e-11	True	Opioid Signalling	90	32	10	10531	0.3125	0.111111	query_1	[REAC:R-HSA-418594]	[PRKCA, GNAI3, GNAT3, ADCY4, ITPR3, PLCB2, GNG11, GNG13, ITPR2, OPRM1]	[[REAC], [REAC], [REAC], [REAC], [REAC], [REAC], [REAC], [REAC], [REAC], [REAC]]
4	REAC	REAC:R-HSA-416476	G alpha (q) signalling events	1.57806e-10	True	G alpha (q) signalling events	212	32	12	10531	0.375	0.056604	query_1	[REAC:R-HSA-388396]	[PRKCA, TRIO, ITPR3, PLCB2, APP, GNA14, GNG11, GNG13, ITPR2, ADRA1A, OXTR, HTR2B]	[[REAC], [REAC], [REAC], [REAC], [REAC], [REAC], [REAC], [REAC], [REAC], [REAC], [REAC], [REAC]]
...	...	...	...	...	...	...	...	...	...	...	...	...	...	...	...	...
252	KEGG	KEGG:05167	Kaposi sarcoma-associated herpesvirus infection	0.0461249	True	Kaposi sarcoma-associated herpesvirus infection	193	30	5	7987	0.166667	0.025907	query_1	[KEGG:00000]	[ITPR3, GNG11, GNG13, ITPR2, PIK3R6]	[[KEGG], [KEGG], [KEGG], [KEGG], [KEGG]]
253	GO:CC	GO:0098590	plasma membrane region	0.0471239	True	"A membrane that is a (regional) part of the plasma membrane." [GOC:dos]	1255	33	9	18963	0.272727	0.007171	query_1	[GO:0005886, GO:0016020]	[GNAT3, HTR3A, PLD1, DRD3, APP, ADRA1A, GRIN3B, OPRM1, OXTR]	[[IEA], [IDA, IEA], [IDA], [IEA], [IEA], [IEA], [IEA], [IEA], [IEA]]
254	GO:BP	GO:0045987	positive regulation of smooth muscle contraction	0.0472351	True	"Any process that activates or increases the frequency, rate or extent of smooth muscle contraction." [GOC:go_curators]	32	33	3	18092	0.090909	0.09375	query_1	[GO:0006939, GO:0006940, GO:0045933]	[ADRA1A, OXTR, GHRL]	[[IEA], [IEA], [IEA]]
255	GO:BP	GO:0070371	ERK1 and ERK2 cascade	0.0483242	True	"An intracellular protein kinase cascade containing at least ERK1 or ERK2 (MAPKs), a MEK (a MAPKK) and a MAP3K. The cascade may involve 4 different kinases, as it can also contain an additional tier: the upstream MAP4K. The kinases in each tier phosphorylate and activate the kinase in the downstream tier to transmit a signal within a cell." [GOC:add, GOC:signaling, ISBN:0121245462, ISBN:089603998…	333	33	6	18092	0.181818	0.018018	query_1	[GO:0000165]	[PRKCA, APP, ADRA1A, OPRM1, OXTR, HTR2B]	[[ISS], [IGI], [ISS, IEA], [ISS, IEA], [IEA], [IDA, IMP, IEA]]
256	GO:MF	GO:0004935	adrenergic receptor activity	0.0499217	True	"Combining with epinephrine or norepinephrine and transmitting the signal across the membrane by activating the alpha-subunit of an associated heterotrimeric G-protein complex." [GOC:bf, GOC:mah, IUPHAR_GPCR:1274]	10	33	2	18694	0.060606	0.2	query_1	[GO:0008227]	[ADRB3, ADRA1A]	[[IDA, IMP, IBA, IEA], [ISS, IBA, TAS, NAS, IEA]]
257 rows × 16 columns
Ion channel activity	source	native	name	p_value	significant	description	term_size	query_size	intersection_size	effective_domain_size	precision	recall	query	parents	intersections	evidences
0	GO:MF	GO:0046873	metal ion transmembrane transporter activity	4.787e-28	True	"Enables the transfer of metal ions from one side of a membrane to the other." [GOC:ai]	441	29	22	18694	0.758621	0.049887	query_1	[GO:0022890]	[RYR1, CACNA1C, ATP2A1, CACNA2D1, SCN5A, CACNA1S, ATP1A4, KCNG4, HCN4, ABCC9, KCNC4, KCNN4, KCNH6, ABCC8, KCNJ5, SLC12A2, KCNK10, KCNAB3, KCNJ16, KCNV2, SCN9A, KCNH7]	[[IDA, IMP, ISS, IBA, TAS, IEA], [IDA, IMP, IBA, TAS, IEA], [IDA, IBA, IEA], [IDA, IMP, IGI, IBA, IC, IEA], [IDA, IMP, IBA, IEA], [IDA, IBA, IEA], [IGI, ISS, IBA, TAS, IEA], [IDA, IBA, IEA], [IDA, IMP, IEA], [IMP, NAS, IEA], [IBA, TAS, IEA], [IDA, IBA, TAS, IEA], [IBA, IEA], [IMP, NAS], [IDA, IMP, TAS, IC, IEA], [IDA, ISS, IBA, TAS, IEA], [IBA, TAS, IEA], [IEA], [IBA, NAS, IEA], [IBA, IEA], [IDA,…
1	GO:MF	GO:0022890	inorganic cation transmembrane transporter activity	5.15918e-27	True	"Enables the transfer of inorganic cations from one side of a membrane to the other. Inorganic cations are atoms or small molecules with a positive charge that do not contain carbon in covalent linkage." [GOC:ai, GOC:mtg_transport, ISBN:0815340729]	604	29	23	18694	0.793103	0.038079	query_1	[GO:0008324, GO:0015318]	[RYR1, CACNA1C, ATP2A1, CACNA2D1, SCN5A, CACNA1S, ATP1A4, KCNG4, HCN4, ABCC9, KCNC4, KCNN4, KCNH6, ABCC8, KCNJ5, SLC12A2, KCNK10, KCNAB3, P2RX3, KCNJ16, KCNV2, SCN9A, KCNH7]	[[IDA, IMP, ISS, IBA, TAS, IEA], [IDA, IMP, IBA, TAS, IEA], [IDA, IBA, IEA], [IDA, IMP, IGI, IBA, IC, IEA], [IDA, IMP, IBA, IEA], [IDA, IBA, IEA], [IGI, ISS, IBA, TAS, IEA], [IDA, IBA, IEA], [IDA, IMP, IEA], [IMP, ISS, NAS, IEA], [IBA, TAS, IEA], [IDA, IBA, TAS, IEA], [IBA, IEA], [IMP, ISS, NAS], [IDA, IMP, TAS, IC, IEA], [IDA, ISS, IBA, TAS, IEA], [IBA, TAS, IEA], [IEA], [IDA, IBA, TAS, NAS, IEA…
2	GO:MF	GO:0005244	voltage-gated ion channel activity	1.82897e-26	True	"Enables the transmembrane transfer of an ion by a voltage-gated channel. An ion is an atom or group of atoms carrying an electric charge by virtue of having gained or lost one or more electrons. A voltage-gated channel is a channel whose open state is dependent on the voltage across the membrane in which it is embedded." [GOC:mtg_transport, ISBN:0198506732, ISBN:0815340729]	200	29	18	18694	0.62069	0.09	query_1	[GO:0015075, GO:0022832]	[RYR1, CACNA1C, CACNA2D1, SCN5A, CACNA1S, KCNG4, HCN4, ABCC9, KCNC4, KCNH6, ABCC8, KCNJ5, KCNK10, KCNAB3, KCNJ16, KCNV2, SCN9A, KCNH7]	[[ISS, IEA], [IDA, IMP, IBA, TAS, IEA], [IDA, IMP, IGI, IBA, IC, IEA], [IEA], [IDA, IBA, IEA], [IDA, IBA, IEA], [IDA, IMP, IEA], [NAS], [IBA, TAS, IEA], [IBA, IEA], [NAS], [IDA, IMP, TAS, IC, IEA], [IEA], [IEA], [IBA, NAS, IEA], [IBA, IEA], [IEA], [IBA, IEA]]
3	GO:MF	GO:0022832	voltage-gated channel activity	2.00773e-26	True	"Enables the transmembrane transfer of a solute by a channel whose open state is dependent on the voltage across the membrane in which it is embedded." [GOC:mtg_transport, ISBN:0815340729]	201	29	18	18694	0.62069	0.089552	query_1	[GO:0022836]	[RYR1, CACNA1C, CACNA2D1, SCN5A, CACNA1S, KCNG4, HCN4, ABCC9, KCNC4, KCNH6, ABCC8, KCNJ5, KCNK10, KCNAB3, KCNJ16, KCNV2, SCN9A, KCNH7]	[[ISS, IEA], [IDA, IMP, IBA, TAS, IEA], [IDA, IMP, IGI, IBA, IC, IEA], [IEA], [IDA, IBA, IEA], [IDA, IBA, IEA], [IDA, IMP, IEA], [NAS], [IBA, TAS, IEA], [IBA, IEA], [NAS], [IDA, IMP, TAS, IC, IEA], [IEA], [IEA], [IBA, NAS, IEA], [IBA, IEA], [IEA], [IBA, IEA]]
4	GO:MF	GO:0008324	cation transmembrane transporter activity	2.83518e-26	True	"Enables the transfer of cation from one side of a membrane to the other." [GOC:dgf, GOC:mtg_transport, ISBN:0815340729]	650	29	23	18694	0.793103	0.035385	query_1	[GO:0015075]	[RYR1, CACNA1C, ATP2A1, CACNA2D1, SCN5A, CACNA1S, ATP1A4, KCNG4, HCN4, ABCC9, KCNC4, KCNN4, KCNH6, ABCC8, KCNJ5, SLC12A2, KCNK10, KCNAB3, P2RX3, KCNJ16, KCNV2, SCN9A, KCNH7]	[[IDA, IMP, ISS, IBA, TAS, IEA], [IDA, IMP, IBA, TAS, IEA], [IDA, IBA, IEA], [IDA, IMP, IGI, IBA, IC, IEA], [IDA, IMP, IBA, IEA], [IDA, IBA, IEA], [IGI, ISS, IBA, TAS, IEA], [IDA, IBA, IEA], [IDA, IMP, IEA], [IMP, ISS, NAS, IEA], [IBA, TAS, IEA], [IDA, IBA, TAS, IEA], [IBA, IEA], [IMP, ISS, NAS], [IDA, IMP, TAS, IC, IEA], [IDA, ISS, IBA, TAS, IEA], [IBA, TAS, IEA], [IEA], [IDA, IBA, TAS, NAS, IEA…
...	...	...	...	...	...	...	...	...	...	...	...	...	...	...	...	...
272	GO:BP	GO:0019228	neuronal action potential	0.0428587	True	"An action potential that occurs in a neuron." [GOC:dph, GOC:isa_complete, GOC:tb]	34	29	3	18092	0.103448	0.088235	query_1	[GO:0001508, GO:0019226]	[SCN5A, P2RX3, SCN9A]	[[IBA], [IEA], [IBA, IEA]]
273	GO:BP	GO:0034767	positive regulation of ion transmembrane transport	0.046532	True	"Any process that activates or increases the frequency, rate or extent of the directed movement of ions from one side of a membrane to the other." [GOC:mah]	219	29	5	18092	0.172414	0.022831	query_1	[GO:0034220, GO:0034764, GO:0034765, GO:0043270]	[AKAP9, ATP2A1, CACNA2D1, ANK2, ABCC8]	[[IMP, IBA], [ISS], [ISS], [ISS], [IEA]]
274	GO:BP	GO:0034764	positive regulation of transmembrane transport	0.046532	True	"Any process that activates or increases the frequency, rate or extent of the directed movement of a solute from one side of a membrane to the other." [GOC:mah]	219	29	5	18092	0.172414	0.022831	query_1	[GO:0034762, GO:0048522, GO:0051050, GO:0055085]	[AKAP9, ATP2A1, CACNA2D1, ANK2, ABCC8]	[[IMP, IBA], [ISS], [ISS], [ISS], [IEA]]
276	GO:BP	GO:0086045	membrane depolarization during AV node cell action potential	0.0494698	True	"The process in which AV node cardiac muscle cell membrane potential changes in the depolarizing direction from the negative resting potential towards the positive membrane potential that will be the peak of the action potential." [GOC:BHF, GOC:mtg_cardiac_conduct_nov11]	5	29	2	18092	0.068966	0.4	query_1	[GO:0086012, GO:0086016]	[CACNA1C, SCN5A]	[[IMP], [IMP]]
277 rows × 16 columns
Energy metabolism	source	native	name	p_value	significant	description	term_size	query_size	intersection_size	effective_domain_size	precision	recall	query	parents	intersections	evidences
0	KEGG	KEGG:00190	Oxidative phosphorylation	4.18437e-23	True	Oxidative phosphorylation	133	18	15	7987	0.833333	0.112782	query_1	[KEGG:00000]	[ATP6V1G2, TCIRG1, ATP6V1E2, ATP6V1B1, NDUFA5, NDUFV2, ATP6V1G3, ATP6V0A2, ATP6V0D2, NDUFB3, NDUFB9, NDUFB2, NDUFS3, NDUFA8, NDUFS4]	[[KEGG], [KEGG], [KEGG], [KEGG], [KEGG], [KEGG], [KEGG], [KEGG], [KEGG], [KEGG], [KEGG], [KEGG], [KEGG], [KEGG], [KEGG]]
2	GO:MF	GO:0003954	NADH dehydrogenase activity	5.21949e-14	True	"Catalysis of the reaction: NADH + H+ + acceptor = NAD+ + reduced acceptor." [EC:1.6.99.3]	47	21	8	18694	0.380952	0.170213	query_1	[GO:0016651]	[NDUFA5, NDUFV2, NDUFB3, NDUFB9, NDUFB2, NDUFS3, NDUFA8, NDUFS4]	[[IMP, IBA, TAS, NAS], [IMP, NAS, IEA], [TAS, NAS], [TAS, NAS], [NAS], [IMP, NAS, IEA], [TAS, NAS], [IMP, IBA]]
3	GO:MF	GO:0008137	NADH dehydrogenase (ubiquinone) activity	5.21949e-14	True	"Catalysis of the reaction: NADH + ubiquinone + 5 H(+)(in) <=> NAD(+) + ubiquinol + 4 H(+)(out)." [EC:7.1.1.2]	47	21	8	18694	0.380952	0.170213	query_1	[GO:0050136]	[NDUFA5, NDUFV2, NDUFB3, NDUFB9, NDUFB2, NDUFS3, NDUFA8, NDUFS4]	[[IMP, IBA, TAS, NAS], [IMP, NAS, IEA], [TAS, NAS], [TAS, NAS], [NAS], [NAS, IEA], [TAS, NAS], [IMP, IBA]]
4	GO:MF	GO:0050136	NADH dehydrogenase (quinone) activity	5.21949e-14	True	"Catalysis of the reaction: NADH + H+ + a quinone = NAD+ + a quinol." [EC:1.6.5.11, GOC:mah, MetaCyc:NADH-DEHYDROGENASE-QUINONE-RXN]	47	21	8	18694	0.380952	0.170213	query_1	[GO:0003954, GO:0003955]	[NDUFA5, NDUFV2, NDUFB3, NDUFB9, NDUFB2, NDUFS3, NDUFA8, NDUFS4]	[[IMP, IBA, TAS, NAS], [IMP, NAS, IEA], [TAS, NAS], [TAS, NAS], [NAS], [NAS, IEA], [TAS, NAS], [IMP, IBA]]
...	...	...	...	...	...	...	...	...	...	...	...	...	...	...	...	...
190	GO:BP	GO:0046461	neutral lipid catabolic process	0.0417425	True	"The chemical reactions and pathways resulting in the breakdown of neutral lipids, lipids only soluble in solvents of very low polarity." [GOC:ai]	48	21	3	18092	0.142857	0.0625	query_1	[GO:0006638, GO:0044242]	[ABHD6, LIPE, DAGLB]	[[IDA, ISS, IBA, IEA], [ISS, IEA], [ISS, IEA]]
191	GO:BP	GO:0050801	ion homeostasis	0.0449964	True	"Any process involved in the maintenance of an internal steady state of ions within an organism or cell." [GOC:ai]	814	21	7	18092	0.333333	0.0086	query_1	[GO:0048878]	[ATP6V1G2, TCIRG1, ATP6V1E2, ATP6V1B1, ATP6V1G3, ATP6V0A2, ATP6V0D2]	[[TAS], [IBA, TAS, IEA], [TAS], [IMP, TAS, IEA], [TAS], [IMP, IBA, TAS], [IBA, TAS]]
192	REAC	REAC:R-HSA-382551	Transport of small molecules	0.0482891	True	Transport of small molecules	718	19	7	10531	0.368421	0.009749	query_1	[REAC:0000000]	[ATP6V1G2, TCIRG1, ATP6V1E2, ATP6V1B1, ATP6V1G3, ATP6V0A2, ATP6V0D2]	[[REAC], [REAC], [REAC], [REAC], [REAC], [REAC], [REAC]]
193	GO:BP	GO:0006914	autophagy	0.0496573	True	"The cellular catabolic process in which cells digest parts of their own cytoplasm; allows for both recycling of macromolecular constituents under conditions of cellular stress and remodeling the intracellular structure for cell differentiation." [GOC:autophagy, ISBN:0198547684, PMID:11099404, PMID:9412464]	545	21	6	18092	0.285714	0.011009	query_1	[GO:0044248, GO:0061919]	[ATP6V1G2, TCIRG1, ATP6V1E2, ATP6V1B1, ATP6V0A2, ATP6V0D2]	[[NAS], [ISS, IEA], [NAS], [NAS], [NAS], [NAS]]
194	GO:BP	GO:0061919	process utilizing autophagic mechanism	0.0496573	True	"A cellular process involving delivery of a portion of the cytoplasm to lysosomes or to the plant or fungal vacuole that does not involve direct transport through the endocytic or vacuolar protein sorting (Vps) pathways. This process typically leads to degradation of the cargo; however, it can also be used to deliver resident proteins, such as in the cytoplasm-to-vacuole targeting (Cvt) pathway."…	545	21	6	18092	0.285714	0.011009	query_1	[GO:0009987]	[ATP6V1G2, TCIRG1, ATP6V1E2, ATP6V1B1, ATP6V0A2, ATP6V0D2]	[[NAS], [ISS, IEA], [NAS], [NAS], [NAS], [NAS]]
195 rows × 16 columns
Neurotransmitter release cycle	source	native	name	p_value	significant	description	term_size	query_size	intersection_size	effective_domain_size	precision	recall	query	parents	intersections	evidences
0	GO:CC	GO:0070382	exocytic vesicle	1.00351e-12	True	"A transport vesicle that mediates transport from an intracellular compartment to the plasma membrane, and fuses with the plasma membrane to release various cargo molecules, such as proteins or hormones, by exocytosis." [GOC:kad, GOC:mah]	234	19	10	18963	0.526316	0.042735	query_1	[GO:0030133, GO:0099503]	[SYN3, UNC13B, SYT10, SYNGR4, STX12, SYTL1, STX3, DTNBP1, SYTL2, SYTL3]	[[IBA, TAS, IEA], [IBA], [ISS, IBA, IEA], [IBA], [IBA], [IBA], [IBA], [IDA, ISS, IBA, IEA], [IDA, IBA, IEA], [IBA]]
1	GO:CC	GO:0030133	transport vesicle	3.50156e-10	True	"Any of the vesicles of the constitutive secretory pathway, which carry cargo from the endoplasmic reticulum to the Golgi, between Golgi cisternae, from the Golgi to the ER (retrograde transport) or to destinations within or outside the cell." [GOC:mah, PMID:22160157]	420	19	10	18963	0.526316	0.02381	query_1	[GO:0012505, GO:0031410]	[SYN3, UNC13B, SYT10, SYNGR4, STX12, SYTL1, STX3, DTNBP1, SYTL2, SYTL3]	[[IBA, TAS, IEA], [IBA], [ISS, IBA, IEA], [IBA], [IBA], [IBA], [IBA], [IDA, ISS, IBA, IEA], [IDA, IBA, IEA], [IBA]]
2	GO:MF	GO:0000149	SNARE binding	1.26654e-09	True	"Interacting selectively and non-covalently with a SNARE (soluble N-ethylmaleimide-sensitive factor attached protein receptor) protein." [PMID:12642621]	114	17	7	18694	0.411765	0.061404	query_1	[GO:0005515]	[NSF, UNC13B, SYT10, BAIAP3, STX12, STX3, STXBP4]	[[ISS, IEA], [IBA], [IBA, IEA], [IDA, IPI], [IBA], [IBA], [IPI]]
3	GO:CC	GO:0098793	presynapse	4.43495e-09	True	"The part of a synapse that is part of the presynaptic cell." [GOC:dos]	543	19	10	18963	0.526316	0.018416	query_1	[GO:0045202, GO:0110165]	[LIN7B, SYN3, UNC13B, SYT10, BAIAP3, SYNGR4, STX12, STX3, DTNBP1, FLOT1]	[[IEA], [IBA, TAS, IEA], [ISS, IBA, TAS], [IEA], [IEA], [IBA], [IBA], [IBA, IEA], [IDA, ISS, IBA, IEA], [IEA]]
4	GO:BP	GO:0006836	neurotransmitter transport	2.54661e-08	True	"The directed movement of a neurotransmitter into, out of or within a cell, or between cells, by means of some agent such as a transporter or pore. Neurotransmitters are any chemical substance that is capable of transmitting (or inhibiting the transmission of) a nerve impulse from a neuron to another cell." [GOC:ai]	234	17	8	18092	0.470588	0.034188	query_1	[GO:0006810]	[LIN7B, SYN3, UNC13B, SYT10, BAIAP3, STX3, DTNBP1, FLOT1]	[[IBA, TAS, IEA], [IBA, TAS, IEA], [ISS, IBA, TAS], [IBA], [IMP], [IBA, IEA], [ISS, IBA, IEA], [IDA, IMP]]
...	...	...	...	...	...	...	...	...	...	...	...	...	...	...	...	...
86	GO:CC	GO:0031082	BLOC complex	0.0384925	True	"Any of several protein complexes required for the biogenesis of specialized organelles of the endosomal-lysosomal system, such as melanosomes, platelet dense granules, and other related organelles; acronym for biogenesis of lysosomal-related organelles complex." [PMID:15102850, PMID:15261680]	22	19	2	18963	0.105263	0.090909	query_1	[GO:0005829, GO:0032991]	[STX12, DTNBP1]	[[IDA], [IDA, IBA, IEA]]
87	GO:BP	GO:0033036	macromolecule localization	0.0421963	True	"Any process in which a macromolecule is transported to, or maintained in, a specific location." [GOC:mah]	3238	17	11	18092	0.647059	0.003397	query_1	[GO:0051179]	[NSF, LIN7B, UNC13B, BAIAP3, STX12, SYTL1, STX3, FLOT1, SYTL2, SYTL3, STXBP4]	[[IMP, IBA, IEA], [IBA, IEA], [IDA, TAS], [IMP], [IDA, IBA, IEA], [IEA], [IMP, IBA, IEA], [IMP, IBA, IEA], [IEA], [IEA], [IDA, IEA]]
88	GO:BP	GO:0034613	cellular protein localization	0.0471648	True	"Any process in which a protein is transported to, and/or maintained in, a specific location at the level of a cell. Localization at the cellular level encompasses movement within the cell, from within the cell to the cell surface, or from one location to another at the surface of a cell." [GOC:mah]	2024	17	9	18092	0.529412	0.004447	query_1	[GO:0008104, GO:0070727]	[NSF, LIN7B, STX12, SYTL1, STX3, FLOT1, SYTL2, SYTL3, STXBP4]	[[IMP, IBA], [IBA], [IBA, IEA], [IEA], [IMP, IBA, IEA], [IMP, IBA, IEA], [IEA], [IEA], [IEA]]
89	GO:BP	GO:0070727	cellular macromolecule localization	0.0492889	True	"Any process in which a macromolecule is transported to, and/or maintained in, a specific location at the level of a cell. Localization at the cellular level encompasses movement within the cell, from within the cell to the cell surface, or from one location to another at the surface of a cell." [GOC:mah]	2035	17	9	18092	0.529412	0.004423	query_1	[GO:0033036, GO:0051641]	[NSF, LIN7B, STX12, SYTL1, STX3, FLOT1, SYTL2, SYTL3, STXBP4]	[[IMP, IBA], [IBA], [IBA, IEA], [IEA], [IMP, IBA, IEA], [IMP, IBA, IEA], [IEA], [IEA], [IEA]]
90	GO:BP	GO:1990504	dense core granule exocytosis	0.0496695	True	"The secretion of molecules (e.g. neuropeptides, insulin-related peptides or neuromodulators such as serotonin and dopamine) contained within a membrane-bounced dense core granule by fusion of the granule with the plasma membrane of a cell in response to increased cytosolic calcium levels." [GOC:kmv, PMID:17553987, PMID:24653208]	9	17	2	18092	0.117647	0.222222	query_1	[GO:0017156]	[UNC13B, BAIAP3]	[[ISS, IBA], [IDA]]
91 rows × 16 columns
Chemical synapse transmission	source	native	name	p_value	significant	description	term_size	query_size	intersection_size	effective_domain_size	precision	recall	query	parents	intersections	evidences
0	REAC	REAC:R-HSA-112315	Transmission across Chemical Synapses	2.62515e-17	True	Transmission across Chemical Synapses	259	15	13	10531	0.866667	0.050193	query_1	[REAC:R-HSA-112316]	[CAMKK1, CHRNA9, GABRA6, CHRNA3, CHRNA6, CAMKK2, CHAT, SLC5A7, CHRNB3, GABRR2, CHRNA5, CHRND, CHRNG]	[[REAC], [REAC], [REAC], [REAC], [REAC], [REAC], [REAC], [REAC], [REAC], [REAC], [REAC], [REAC], [REAC]]
1	GO:MF	GO:1904315	transmitter-gated ion channel activity involved in regulation of postsynaptic membrane potential	2.87212e-17	True	"Any transmitter-gated ion channel activity that is involved in regulation of postsynaptic membrane potential." [GO_REF:0000061, GOC:TermGenie, PMID:20200227]	48	18	9	18694	0.5	0.1875	query_1	[GO:0022824, GO:0099529]	[CHRNA9, GABRA6, CHRNA3, CHRNA6, CHRNB3, GABRR2, CHRNA5, CHRND, CHRNG]	[[IDA, IBA, IEA], [IBA, IEA], [IDA, ISS, TAS, IEA], [TAS, IEA], [TAS, IEA], [IEA], [TAS, NAS, IEA], [IDA, IMP, TAS, IEA], [IEA]]
2	GO:MF	GO:0099529	neurotransmitter receptor activity involved in regulation of postsynaptic membrane potential	5.20332e-17	True	"Neurotransmitter receptor activity occurring in the postsynaptic membrane that is involved in regulating postsynaptic membrane potential, either directly (ionotropic receptors) or indirectly (e.g. via GPCR activation of an ion channel)." [GOC:dos]	51	18	9	18694	0.5	0.176471	query_1	[GO:0098960]	[CHRNA9, GABRA6, CHRNA3, CHRNA6, CHRNB3, GABRR2, CHRNA5, CHRND, CHRNG]	[[IDA, IBA, IEA], [IBA, IEA], [IDA, ISS, TAS, IEA], [TAS, IEA], [TAS, IEA], [IEA], [TAS, NAS, IEA], [IDA, IMP, TAS, IEA], [IEA]]
3	GO:MF	GO:0022835	transmitter-gated channel activity	2.95313e-16	True	"Enables the transmembrane transfer of a solute by a channel that opens when a specific neurotransmitter has been bound by the channel complex or one of its constituent parts." [GOC:mtg_transport, ISBN:0815340729]	61	18	9	18694	0.5	0.147541	query_1	[GO:0022834, GO:0030594]	[CHRNA9, GABRA6, CHRNA3, CHRNA6, CHRNB3, GABRR2, CHRNA5, CHRND, CHRNG]	[[IDA, IBA, IEA], [IBA, IEA], [IDA, ISS, TAS, IEA], [TAS, IEA], [TAS, IEA], [IEA], [TAS, NAS, IEA], [IDA, IMP, TAS, IEA], [IEA]]
4	GO:MF	GO:0022824	transmitter-gated ion channel activity	2.95313e-16	True	"Enables the transmembrane transfer of an ion by a channel that opens when a specific neurotransmitter has been bound by the channel complex or one of its constituent parts." [GOC:mtg_transport, ISBN:0815340729]	61	18	9	18694	0.5	0.147541	query_1	[GO:0005230, GO:0022835]	[CHRNA9, GABRA6, CHRNA3, CHRNA6, CHRNB3, GABRR2, CHRNA5, CHRND, CHRNG]	[[IDA, IBA, IEA], [IBA, IEA], [IDA, ISS, TAS, IEA], [TAS, IEA], [TAS, IEA], [IEA], [TAS, NAS, IEA], [IDA, IMP, TAS, IEA], [IEA]]
...	...	...	...	...	...	...	...	...	...	...	...	...	...	...	...	...
135	GO:BP	GO:0035095	behavioral response to nicotine	0.0420728	True	"Any process that results in a change in the behavior of an organism as a result of a nicotine stimulus." [GOC:bf, ISBN:0198506732]	8	18	2	18092	0.111111	0.25	query_1	[GO:0030534, GO:0035094]	[CHRNA3, CHRNA5]	[[IMP], [IMP]]
136	HP	HP:0003701	Proximal muscle weakness	0.0432754	True	A lack of strength of the proximal muscles.	193	6	4	4461	0.666667	0.020725	query_1	[HP:0001324]	[MUSK, CHAT, SLC5A7, CHRND]	[[HP], [HP], [HP], [HP]]
137	GO:CC	GO:0016021	integral component of membrane	0.0464728	True	"The component of a membrane consisting of the gene products and protein complexes having at least some part of their peptide sequence embedded in the hydrophobic region of the membrane." [GOC:dos, GOC:go_curators]	5702	18	13	18963	0.722222	0.00228	query_1	[GO:0031224]	[MUSK, CHRNA9, GABRA6, CHRNA3, CHRNA6, SLC5A7, SLC6A7, PCDHB6, CHRNB3, GABRR2, CHRNA5, CHRND, CHRNG]	[[ISS, IBA, IEA], [IDA, IBA, IEA], [IBA, TAS, IEA], [IDA, IBA, NAS, IEA], [IBA, TAS, IEA], [IDA, IEA], [TAS, IEA], [ISS, IBA, TAS, NAS, IEA], [IBA, TAS, NAS, IEA], [IBA, TAS, IEA], [IBA, IC, IEA], [IBA, TAS, IEA], [IBA, TAS, IEA]]
138	HP	HP:0002374	Diminished movement	0.0496721	True	Diminished movement	64	6	3	4461	0.5	0.046875	query_1	[HP:0100022]	[MUSK, CHRND, CHRNG]	[[HP], [HP], [HP]]
139	CORUM	CORUM:6584	CHRNA9-CHRNA10 complex	0.0499888	True	CHRNA9-CHRNA10 complex	2	1	1	3624	1	0.5	query_1	[CORUM:0000000]	[CHRNA9]	[[CORUM]]
140 rows × 16 columns

## Sheet: S4b
Table S4b. 208 network genes and the respective biological community.
SYMBOL	Community
CAMKK1	Chemical synapse transmission
CAMKK2	Chemical synapse transmission
CHRNA3	Chemical synapse transmission
CHRNA6	Chemical synapse transmission
CHRNA9	Chemical synapse transmission
CHRNB3	Chemical synapse transmission
CHRNG	Chemical synapse transmission
GABRR2	Chemical synapse transmission
LYNX1	Chemical synapse transmission
MUSK	Chemical synapse transmission
PCDHB6	Chemical synapse transmission
SLC6A7	Chemical synapse transmission
ATP6V0D2	Energy metabolism
LIPE	Energy metabolism
NDUFA8	Energy metabolism
NDUFB2	Energy metabolism
NDUFB3	Energy metabolism
NDUFB9	Energy metabolism
NDUFV2	Energy metabolism
TCIRG1	Energy metabolism
ABHD6	Energy metabolism
ATP6V0A2	Energy metabolism
ATP6V1B1	Energy metabolism
ATP6V1E2	Energy metabolism
ATP6V1G2	Energy metabolism
ATP6V1G3	Energy metabolism
BAIAP3	Energy metabolism
BCKDK	Energy metabolism
DAGLB	Energy metabolism
NDUFA5	Energy metabolism
NDUFS3	Energy metabolism
NDUFS4	Energy metabolism
PNKD	Energy metabolism
PREPL	Energy metabolism
ALDH5A1	Cytochrome P450/fatty acids metabolism/xenobiotics
ALOX15	Cytochrome P450/fatty acids metabolism/xenobiotics
CREB3L2	Cytochrome P450/fatty acids metabolism/xenobiotics
CREB3L3	Cytochrome P450/fatty acids metabolism/xenobiotics
CYP2C9	Cytochrome P450/fatty acids metabolism/xenobiotics
CYP2J2	Cytochrome P450/fatty acids metabolism/xenobiotics
CYP4X1	Cytochrome P450/fatty acids metabolism/xenobiotics
DMGDH	Cytochrome P450/fatty acids metabolism/xenobiotics
GLDC	Cytochrome P450/fatty acids metabolism/xenobiotics
GLS2	Cytochrome P450/fatty acids metabolism/xenobiotics
HNMT	Cytochrome P450/fatty acids metabolism/xenobiotics
NOS2	Cytochrome P450/fatty acids metabolism/xenobiotics
PLA2G4D	Cytochrome P450/fatty acids metabolism/xenobiotics
PTGIS	Cytochrome P450/fatty acids metabolism/xenobiotics
SLC22A2	Cytochrome P450/fatty acids metabolism/xenobiotics
SLC25A31	Cytochrome P450/fatty acids metabolism/xenobiotics
SLC36A2	Cytochrome P450/fatty acids metabolism/xenobiotics
AGXT	Cytochrome P450/fatty acids metabolism/xenobiotics
ALDH2	Cytochrome P450/fatty acids metabolism/xenobiotics
ALDH9A1	Cytochrome P450/fatty acids metabolism/xenobiotics
ALOX15B	Cytochrome P450/fatty acids metabolism/xenobiotics
CYP2C18	Cytochrome P450/fatty acids metabolism/xenobiotics
CYP2C8	Cytochrome P450/fatty acids metabolism/xenobiotics
CYP2D6	Cytochrome P450/fatty acids metabolism/xenobiotics
PCCA	Cytochrome P450/fatty acids metabolism/xenobiotics
PLA2G4C	Cytochrome P450/fatty acids metabolism/xenobiotics
PLA2G4F	Cytochrome P450/fatty acids metabolism/xenobiotics
SHMT1	Cytochrome P450/fatty acids metabolism/xenobiotics
SLC1A4	Cytochrome P450/fatty acids metabolism/xenobiotics
SLC22A1	Cytochrome P450/fatty acids metabolism/xenobiotics
SLC25A13	Cytochrome P450/fatty acids metabolism/xenobiotics
SLC27A4	Cytochrome P450/fatty acids metabolism/xenobiotics
SLC6A20	Cytochrome P450/fatty acids metabolism/xenobiotics
ADCY4	G protein -coupled receptors
APBA3	G protein -coupled receptors
APP	G protein -coupled receptors
GHRL	G protein -coupled receptors
GNAT3	G protein -coupled receptors
GNG11	G protein -coupled receptors
GRM6	G protein -coupled receptors
HTR2B	G protein -coupled receptors
HTR3A	G protein -coupled receptors
HTR3C	G protein -coupled receptors
PLD1	G protein -coupled receptors
PLD2	G protein -coupled receptors
SPR	G protein -coupled receptors
TNC	G protein -coupled receptors
TPH1	G protein -coupled receptors
TRIO	G protein -coupled receptors
ADRA1A	G protein -coupled receptors
ADRB3	G protein -coupled receptors
DRD3	G protein -coupled receptors
GNA14	G protein -coupled receptors
GNAI3	G protein -coupled receptors
GRIN3B	G protein -coupled receptors
HTR3D	G protein -coupled receptors
ITPR2	G protein -coupled receptors
ITPR3	G protein -coupled receptors
OPRM1	G protein -coupled receptors
OXTR	G protein -coupled receptors
PIK3R6	G protein -coupled receptors
PLCB2	G protein -coupled receptors
PPFIBP1	G protein -coupled receptors
PRKCA	G protein -coupled receptors
SLC18A1	G protein -coupled receptors
ANK2	Ion channel activity
ATP1A4	Ion channel activity
CACNA1S	Ion channel activity
GJA10	Ion channel activity
KCNC4	Ion channel activity
KCNH7	Ion channel activity
RYR1	Ion channel activity
SCN5A	Ion channel activity
SLC12A2	Ion channel activity
SLC4A3	Ion channel activity
SYNE1	Ion channel activity
ABCC8	Ion channel activity
ABCC9	Ion channel activity
AKAP9	Ion channel activity
ATP2A1	Ion channel activity
CACNA1C	Ion channel activity
CACNA2D1	Ion channel activity
CACNB4	Ion channel activity
HCN4	Ion channel activity
KCNAB3	Ion channel activity
KCNG4	Ion channel activity
KCNH6	Ion channel activity
KCNJ16	Ion channel activity
KCNJ5	Ion channel activity
KCNK10	Ion channel activity
KCNN4	Ion channel activity
KCNV2	Ion channel activity
KCTD14	Ion channel activity
P2RX3	Ion channel activity
SCN9A	Ion channel activity
ARFGAP1	Neuronal development
CDH3	Neuronal development
CNTN2	Neuronal development
EPB41L1	Neuronal development
IL1B	Neuronal development
IRAK4	Neuronal development
LRRC7	Neuronal development
MAPK13	Neuronal development
MYO7A	Neuronal development
NGFR	Neuronal development
NPHS1	Neuronal development
PCDH15	Neuronal development
PDE11A	Neuronal development
PPP1R17	Neuronal development
PPP2R1B	Neuronal development
ROCK2	Neuronal development
SLC44A4	Neuronal development
SLC9A3R1	Neuronal development
TRAK2	Neuronal development
AP2B1	Neuronal development
ARHGDIB	Neuronal development
ARRB2	Neuronal development
ASCC1	Neuronal development
CDH19	Neuronal development
CDH23	Neuronal development
CDH26	Neuronal development
CLTCL1	Neuronal development
CNTN6	Neuronal development
CTTNBP2	Neuronal development
DCTN1	Neuronal development
GRIP1	Neuronal development
HAP1	Neuronal development
IRAK2	Neuronal development
IRAK3	Neuronal development
LRRK2	Neuronal development
MAP2K2	Neuronal development
MAPK12	Neuronal development
MAPT	Neuronal development
NRG3	Neuronal development
PLCG1	Neuronal development
PPFIBP2	Neuronal development
PPP1R12A	Neuronal development
PPP3CC	Neuronal development
PPT1	Neuronal development
RAPGEF4	Neuronal development
SHC2	Neuronal development
SHC4	Neuronal development
SNCAIP	Neuronal development
SOS2	Neuronal development
SPG11	Neuronal development
SYNJ2	Neuronal development
TRAF6	Neuronal development
TRIP4	Neuronal development
VPS35	Neuronal development
LILRB1	Neurotransmitter release cycle
LIN7B	Neurotransmitter release cycle
STX3	Neurotransmitter release cycle
SYNM	Neurotransmitter release cycle
SYTL1	Neurotransmitter release cycle
SYTL3	Neurotransmitter release cycle
UNC13B	Neurotransmitter release cycle
ANXA9	Neurotransmitter release cycle
NSF	Neurotransmitter release cycle
STX12	Neurotransmitter release cycle
STXBP4	Neurotransmitter release cycle
SYN3	Neurotransmitter release cycle
SYNGR4	Neurotransmitter release cycle
SYT10	Neurotransmitter release cycle
SYTL2	Neurotransmitter release cycle
DTNBP1	Neurotransmitter release cycle
FLOT1	Neurotransmitter release cycle
GNG13	Neurotransmitter release cycle
PRF1	Neurotransmitter release cycle
CHAT	Chemical synapse transmission
CHRNA5	Chemical synapse transmission
CHRND	Chemical synapse transmission
GABRA6	Chemical synapse transmission
LYPD6	Chemical synapse transmission
SLC5A7	Chemical synapse transmission
