# Supplementary material for: Identification of Neurotransmission and Synaptic Biological Processes Disrupted in Autism Spectrum Disorder Using Interaction Networks and Community Detection Analysis
Source: Biomedicines. 2023 Nov 4;11(11):2971. doi: 10.3390/biomedicines11112971 (PMC10668950; doi:10.3390/biomedicines11112971)
Supplement: Supplementary file 1 [file biomedicines-11-02971-s001.zip › Supplementary Table S5.xlsx]

## Sheet: S5
Table S5. Ultra-rare de novo SNVs in ASD cases from the SSC cohort classified as deleterious and /or damaging by SIFT/PolyPhen.
Chr	Position	Variant	rsID	Gene	FunctionClass	cDnaVariant	ProteinVariant	Exon/Intron	PolyPhen(HDiv)	PolyPhen(HVar)	SiftScore
X	6451856	A>G	199781349	VCX3A	missense	c.491T>C	p.(L164P)	exon3	0.982	0.449	0.004
17	11806196	C>T	0	DNAH9	missense	c.11567C>T	p.(A3856V)	exon60	0.59	0.451	0.031
17	11806196	C>T	0	DNAH9	missense	c.503C>T	p.(A168V)	exon6	0.59	0.451	0.031
4	114275304	C>T	0	ANK2	missense	c.5530C>T	p.(P1844S)	exon38	0.86	0.453	0.004
2	88825967	C>G	0	TEX37	missense	c.72C>G	p.(D24E)	exon3	0.93	0.459	0.01
3	121208072	T>A	0	POLQ	missense	c.3706A>T	p.(N1236Y)	exon16	0.944	0.461	0.016
4	77100764	A>G	0	SCARB2	missense	c.518T>C	p.(V173A)	exon4	0.749	0.463	0.036
17	44248781	T>G	0	KANSL1	missense	c.729A>C	p.(Q243H)	exon2	0.856	0.465	0.009
17	44248781	T>G	0	KANSL1	missense	c.729A>C	p.(Q243H)	exon2	0.856	0.465	0.009
17	44248781	T>G	0	KANSL1	missense	c.729A>C	p.(Q243H)	exon3	0.856	0.465	0.009
6	84910539	G>A	0	KIAA1009	missense	c.803C>T	p.(P268L)	exon9	0.873	0.466	0.012
2	44429131	T>C	0	PPM1B	missense	c.793T>C	p.(S265P)	exon2	0.481	0.471	0.045
2	44429131	T>C	0	PPM1B	missense	c.793T>C	p.(S265P)	exon2	0.481	0.471	0.045
2	44429131	T>C	0	PPM1B	missense	c.793T>C	p.(S265P)	exon2	0.481	0.471	0.045
2	44429131	T>C	0	PPM1B	missense	c.793T>C	p.(S265P)	exon2	0.481	0.471	0.045
1	32672714	G>A	0	IQCC	missense	c.791G>A	p.(R264H)	exon4	0.968	0.475	0
1	32672714	G>A	0	IQCC	missense	c.551G>A	p.(R184H)	exon4	0.968	0.475	0
17	61903451	G>A	0	FTSJ3	missense	c.265C>T	p.(L89F)	exon5	0.623	0.485	0
7	151072959	G>C	0	NUB1	missense	c.1493G>C	p.(W498S)	exon13	0.97	0.498	0.007
7	151072959	G>C	0	NUB1	missense	c.1451G>C	p.(W484S)	exon13	0.97	0.498	0.007
16	69401013	G>C	0	TERF2	missense	c.1037C>G	p.(A346G)	exon7	0.908	0.5	0.004
3	52643512	T>C	0	PBRM1	missense	c.2384A>G	p.(D795G)	exon17	0.837	0.501	0.027
6	117725523	T>G	0	ROS1	missense	c.358A>C	p.(K120Q)	exon5	0.78	0.502	0.018
6	33284038	G>A	0	ZBTB22	missense	c.656C>T	p.(S219F)	exon2	0.917	0.502	0.003
6	33284038	G>A	0	ZBTB22	missense	c.656C>T	p.(S219F)	exon2	0.917	0.502	0.003
12	7551148	C>T	0	CD163L1	missense	c.1441G>A	p.(A481T)	exon7	0.656	0.505	0.004
10	5032204	A>G	0	AKR1C2	missense	c.956T>C	p.(F319S)	exon10	0.593	0.51	0.01
10	5032204	A>G	0	AKR1C2	missense	c.956T>C	p.(F319S)	exon11	0.593	0.51	0.01
6	167753940	G>A	0	TTLL2	missense	c.552G>A	p.(M184I)	exon3	0.86	0.519	0.029
6	32163587	C>G	0	NOTCH4	missense	c.5639G>C	p.(R1880P)	exon30	0.929	0.519	0.002
22	32480957	A>G	0	SLC5A1	missense	c.956A>G	p.(Y319C)	exon9	0.529	0.521	0.024
22	32480957	A>G	0	SLC5A1	missense	c.575A>G	p.(Y192C)	exon8	0.529	0.521	0.024
8	143425725	G>C	0	TSNARE1	missense	c.347C>G	p.(P116R)	exon4	0.952	0.521	0.006
1	201047218	C>T	0	CACNA1S	missense	c.1408G>A	p.(V470M)	exon11	0.67	0.528	0.011
7	75052102	G>A	202090574	POM121C	missense	c.1433C>T	p.(P478L)	exon13	0.873	0.544	0.046
7	142750270	T>G	0	OR6V1	missense	c.833T>G	p.(V278G)	exon1	0.794	0.545	0.001
2	171819397	T>G	0	GORASP2	missense	c.959T>G	p.(L320R)	exon9	0.895	0.548	0.006
2	171819397	T>G	0	GORASP2	missense	c.755T>G	p.(L252R)	exon9	0.895	0.548	0.006
14	19377881	G>A	138502172	OR11H12	missense	c.288G>A	p.(M96I)	exon1	0.946	0.549	0.017
12	112187030	G>T	0	ACAD10	missense	c.2791G>T	p.(V931F)	exon19	0.869	0.55	0.005
12	112187030	G>T	0	ACAD10	missense	c.2698G>T	p.(V900F)	exon18	0.869	0.55	0.005
X	101912889	A>G	0	GPRASP1	missense	c.4048A>G	p.(K1350E)	exon4	0.866	0.55	0.002
X	101912889	A>G	0	GPRASP1	missense	c.4048A>G	p.(K1350E)	exon3	0.866	0.55	0.002
X	101912889	A>G	0	GPRASP1	missense	c.4048A>G	p.(K1350E)	exon6	0.866	0.55	0.002
X	101912889	A>G	0	GPRASP1	missense	c.4048A>G	p.(K1350E)	exon5	0.866	0.55	0.002
12	53722742	G>A	0	SP7	missense	c.484C>T	p.(H162Y)	exon2	0.972	0.554	0.001
12	53722742	G>A	0	SP7	missense	c.484C>T	p.(H162Y)	exon3	0.972	0.554	0.001
1	86913453	A>T	0	CLCA2	missense	c.1976A>T	p.(D659V)	exon11	0.667	0.557	0
17	42451729	A>G	0	ITGA2B	missense	c.3053T>C	p.(M1018T)	exon29	0.932	0.559	0.002
6	158924672	T>G	0	TULP4	missense	c.3977T>G	p.(V1326G)	exon13	0.884	0.56	0
12	53167397	G>T	0	KRT76	missense	c.845C>A	p.(A282D)	exon3	0.722	0.566	0.034
1	17907117	G>T	0	ARHGEF10L	missense	c.27G>T	p.(Q9H)	exon2	0.976	0.568	0.008
1	17907117	G>T	0	ARHGEF10L	missense	c.27G>T	p.(Q9H)	exon1	0.976	0.568	0.008
2	62115545	A>G	0	CCT4	missense	c.98T>C	p.(I33T)	exon1	0.938	0.574	0.001
2	62115545	A>G	0	CCT4	missense	c.98T>C	p.(I33T)	exon1	0.938	0.574	0.001
19	20003524	A>T	0	ZNF253	missense	c.1468A>T	p.(N490Y)	exon4	0.918	0.583	0.001
5	70900233	C>G	0	MCCC2	missense	c.562C>G	p.(R188G)	exon6	0.921	0.605	0.001
8	82392668	T>C	0	FABP4	missense	c.239A>G	p.(K80R)	exon2	0.726	0.614	0.01
X	14548195	G>C	0	GLRA2	missense	c.16G>C	p.(V6L)	exon1	0.756	0.621	0.019
X	14548195	G>C	0	GLRA2	missense	c.16G>C	p.(V6L)	exon1	0.756	0.621	0.019
X	14548195	G>C	0	GLRA2	missense	c.16G>C	p.(V6L)	exon2	0.756	0.621	0.019
11	58979891	C>G	0	MPEG1	missense	c.448G>C	p.(V150L)	exon1	0.884	0.621	0.007
10	70670829	G>A	0	DDX50	missense	c.466G>A	p.(G156R)	exon4	0.956	0.623	0.001
X	135429308	C>T	0	GPR112	missense	c.3443C>T	p.(P1148L)	exon6	0.944	0.624	0.001
6	127796553	C>G	0	SOGA3	missense	c.2618G>C	p.(R873P)	exon6	0.974	0.627	0.041
X	138864752	T>A	0	ATP11C	missense	c.1915A>T	p.(I639F)	exon18	0.845	0.632	0.001
X	138864752	T>A	0	ATP11C	missense	c.1915A>T	p.(I639F)	exon18	0.845	0.632	0.001
17	13399996	T>G	0	HS3ST3A1	missense	c.739A>C	p.(T247P)	exon2	0.549	0.633	0.001
1	16261227	G>C	0	SPEN	missense	c.8492G>C	p.(S2831T)	exon11	0.783	0.636	0.018
10	96998382	G>A	0	PDLIM1	missense	c.746C>T	p.(A249V)	exon6	0.997	0.647	0.008
5	159821758	G>A	0	C5orf54	missense	c.740C>T	p.(S247F)	exon2	0.986	0.649	0.002
2	152512435	T>C	0	NEB	missense	c.6598A>G	p.(S2200G)	exon50	0.874	0.651	0.035
2	152512435	T>C	0	NEB	missense	c.6598A>G	p.(S2200G)	exon50	0.874	0.651	0.035
2	152512435	T>C	0	NEB	missense	c.6598A>G	p.(S2200G)	exon50	0.874	0.651	0.035
2	152512435	T>C	0	NEB	missense	c.6598A>G	p.(S2200G)	exon50	0.874	0.651	0.035
19	46273858	A>G	0	DMPK	missense	c.1808T>C	p.(L603P)	exon14	0.95	0.653	0.005
19	46273858	A>G	0	DMPK	missense	c.1778T>C	p.(L593P)	exon15	0.95	0.653	0.005
19	46273858	A>G	0	DMPK	missense	c.1759T>C	p.(C587R)	exon15	0.95	0.653	0.005
19	46273858	A>G	0	DMPK	missense	c.1763T>C	p.(L588P)	exon15	0.95	0.653	0.005
13	95860139	T>C	0	ABCC4	missense	c.826A>G	p.(M276V)	exon7	0.828	0.654	0.024
13	95860139	T>C	0	ABCC4	missense	c.826A>G	p.(M276V)	exon7	0.828	0.654	0.024
1	152186427	G>A	0	HRNR	missense	c.7678C>T	p.(R2560W)	exon3	0.996	0.657	0.013
2	179481591	C>T	0	TTN	missense	c.48025G>A	p.(V16009M)	exon256	0.782	0.659	0.035
2	179481591	C>T	0	TTN	missense	c.43102G>A	p.(V14368M)	exon206	0.782	0.659	0.035
2	179481591	C>T	0	TTN	missense	c.40321G>A	p.(V13441M)	exon205	0.782	0.659	0.035
2	179481591	C>T	0	TTN	missense	c.21406G>A	p.(V7136M)	exon85	0.782	0.659	0.035
2	179481591	C>T	0	TTN	missense	c.21205G>A	p.(V7069M)	exon85	0.782	0.659	0.035
2	179481591	C>T	0	TTN	missense	c.20830G>A	p.(V6944M)	exon84	0.782	0.659	0.035
5	132403139	G>A	0	HSPA4	missense	c.196G>A	p.(G66R)	exon3	0.946	0.662	0.012
13	100634817	G>A	0	ZIC2	missense	c.499G>A	p.(G167R)	exon1	0.998	0.662	0.004
7	77006604	T>G	0	GSAP	missense-near-splice	c.680A>C	p.(K227T)	exon9	0.919	0.663	0.01
11	63884337	C>G	0	FLRT1	missense	c.598C>G	p.(L200V)	exon2	0.962	0.677	0.004
17	48069119	G>A	0	DLX3	missense	c.626C>T	p.(S209L)	exon3	0.866	0.688	0.02
18	44549371	C>G	0	TCEB3CL	missense	c.928G>C	p.(A310P)	exon1	0.983	0.69	0.034
4	55953925	C>T	0	KDR	missense-near-splice	c.3511G>A	p.(D1171N)	exon27	0.983	0.697	0.004
5	179070116	T>C	0	C5orf60	missense	c.437A>G	p.(H146R)	exon4	0.89	0.702	0
16	21987556	A>T	0	UQCRC2	missense	c.1116A>T	p.(Q372H)	exon12	0.951	0.714	0.025
12	30872047	G>A	0	CAPRIN2	missense	c.2261C>T	p.(T754I)	exon13	0.934	0.715	0.039
12	30872047	G>A	0	CAPRIN2	missense	c.2261C>T	p.(T754I)	exon13	0.934	0.715	0.039
12	30872047	G>A	0	CAPRIN2	missense	c.2156C>T	p.(T719I)	exon12	0.934	0.715	0.039
3	58487140	G>C	0	KCTD6	missense	c.495G>C	p.(K165N)	exon2	0.964	0.719	0.015
3	58487140	G>C	0	KCTD6	missense	c.495G>C	p.(K165N)	exon3	0.964	0.719	0.015
16	76573642	A>T	0	CNTNAP4	missense	c.3246A>T	p.(N1083Y)	exon20	0.909	0.722	0.034
16	76573642	A>T	0	CNTNAP4	missense	c.3028A>T	p.(N1010Y)	exon19	0.909	0.722	0.034
9	107558453	G>C	0	ABCA1	missense	c.5263C>G	p.(P1755A)	exon39	0.558	0.722	0.002
15	44853331	A>G	0	EIF3J	missense	c.761A>G	p.(Y254C)	exon8	0.979	0.722	0.001
3	165547525	A>C	0	BCHE	missense	c.1297T>G	p.(F433V)	exon2	0.89	0.727	0.033
14	50307512	C>A	0	NEMF	missense	c.430G>T	p.(D144Y)	exon5	0.546	0.729	0.004
14	24738874	C>A	0	RABGGTA	missense	c.454G>T	p.(V152L)	exon6	0.928	0.739	0
14	24738874	C>A	0	RABGGTA	missense	c.454G>T	p.(V152L)	exon5	0.928	0.739	0
2	220045455	A>T	0	FAM134A	missense	c.619A>T	p.(I207F)	exon5	0.942	0.743	0.004
6	137325877	C>G	0	IL20RA	missense	c.745G>C	p.(A249P)	exon6	0.986	0.744	0.012
6	137325877	C>G	0	IL20RA	missense	c.598G>C	p.(A200P)	exon6	0.986	0.744	0.012
6	137325877	C>G	0	IL20RA	missense	c.412G>C	p.(A138P)	exon5	0.986	0.744	0.012
6	137325877	C>G	0	IL20RA	missense	c.346G>C	p.(A116P)	exon5	0.986	0.744	0.012
7	143079776	C>G	0	ZYX	missense	c.499C>G	p.(R167G)	exon4	0.979	0.748	0.004
7	143079776	C>G	0	ZYX	missense	c.499C>G	p.(R167G)	exon4	0.979	0.748	0.004
7	107566657	C>T	0	LAMB1	missense	c.5035G>A	p.(V1679M)	exon32	0.985	0.751	0.022
20	472926	T>C	0	CSNK2A1	missense	c.593A>G	p.(K198R)	exon9	0.887	0.753	0.001
20	472926	T>C	0	CSNK2A1	missense	c.593A>G	p.(K198R)	exon8	0.887	0.753	0.001
20	472926	T>C	0	CSNK2A1	missense	c.185A>G	p.(K62R)	exon7	0.887	0.753	0.001
14	77600191	C>A	0	ZDHHC22	missense	c.627G>T	p.(L209F)	exon3	0.911	0.753	0
3	39229490	C>T	0	XIRP1	missense	c.1447G>A	p.(V483M)	exon2	0.976	0.757	0.036
3	39229490	C>T	0	XIRP1	missense	c.1447G>A	p.(V483M)	exon2	0.976	0.757	0.036
7	24681464	A>G	0	MPP6	missense	c.247A>G	p.(I83V)	exon4	0.89	0.758	0.006
7	151684364	C>T	0	GALNTL5	missense	c.656C>T	p.(S219L)	exon5	0.945	0.76	0.02
10	127520001	G>T	0	BCCIP	missense	c.424G>T	p.(V142F)	exon5	0.973	0.765	0.026
10	127520001	G>T	0	BCCIP	missense	c.424G>T	p.(V142F)	exon5	0.973	0.765	0.026
10	127520001	G>T	0	BCCIP	missense	c.424G>T	p.(V142F)	exon5	0.973	0.765	0.026
7	88389394	C>T	0	ZNF804B	missense	c.104C>T	p.(S35F)	exon1	0.961	0.765	0.001
16	2226351	G>A	0	TRAF7	missense	c.1964G>A	p.(R655Q)	exon20	0.997	0.766	0.041
1	248637391	C>T	150934113	OR2T3	missense	c.740C>T	p.(S247F)	exon1	0.886	0.768	0.024
12	117768514	G>A	0	NOS1	missense	c.361C>T	p.(R121W)	exon2	0.997	0.77	0
12	117768514	G>A	0	NOS1	missense	c.361C>T	p.(R121W)	exon2	0.997	0.77	0
5	140249739	G>A	0	PCDHA11	missense	c.1051G>A	p.(V351M)	exon1	0.962	0.781	0.006
5	140249739	G>A	0	PCDHA11	missense	c.1051G>A	p.(V351M)	exon1	0.962	0.781	0.006
8	100990260	C>A	0	RGS22	missense	c.3404G>T	p.(C1135F)	exon23	0.879	0.785	0.01
14	105843213	G>A	0	PACS2	missense	c.910G>A	p.(D304N)	exon9	0.974	0.787	0.003
14	105843213	G>A	0	PACS2	missense	c.910G>A	p.(D304N)	exon9	0.974	0.787	0.003
14	105843213	G>A	0	PACS2	missense	c.685G>A	p.(D229N)	exon9	0.974	0.787	0.003
16	90128549	G>A	0	PRDM7	missense	c.662C>T	p.(P221L)	exon7	0.99	0.792	0.001
16	90128549	G>A	0	PRDM7	missense	c.44C>T	p.(P15L)	exon1	0.99	0.792	0.001
8	144996005	C>T	0	PLEC	missense	c.8395G>A	p.(G2799S)	exon32	0.997	0.794	0.024
8	144996005	C>T	0	PLEC	missense	c.8065G>A	p.(G2689S)	exon33	0.997	0.794	0.024
8	144996005	C>T	0	PLEC	missense	c.7996G>A	p.(G2666S)	exon32	0.997	0.794	0.024
8	144996005	C>T	0	PLEC	missense	c.7984G>A	p.(G2662S)	exon32	0.997	0.794	0.024
8	144996005	C>T	0	PLEC	missense	c.7984G>A	p.(G2662S)	exon32	0.997	0.794	0.024
8	144996005	C>T	0	PLEC	missense	c.7942G>A	p.(G2648S)	exon32	0.997	0.794	0.024
8	144996005	C>T	0	PLEC	missense	c.7918G>A	p.(G2640S)	exon32	0.997	0.794	0.024
8	144996005	C>T	0	PLEC	missense	c.7888G>A	p.(G2630S)	exon32	0.997	0.794	0.024
15	56385568	T>C	0	RFX7	missense	c.4358A>G	p.(H1453R)	exon9	0.993	0.794	0.002
9	34372637	A>G	0	KIAA1161	missense	c.305T>C	p.(I102T)	exon2	0.993	0.796	0.004
5	79095431	C>G	0	CMYA5	missense	c.12202C>G	p.(H4068D)	exon13	0.986	0.797	0.004
3	195509428	G>A	0	MUC4	missense	c.9023C>T	p.(S3008F)	exon2	0.976	0.799	0.039
7	65547355	G>A	0	ASL	missense-near-splice	c.208G>A	p.(V70M)	exon4	0.981	0.803	0.024
7	65547355	G>A	0	ASL	missense-near-splice	c.208G>A	p.(V70M)	exon3	0.981	0.803	0.024
7	65547355	G>A	0	ASL	missense-near-splice	c.208G>A	p.(V70M)	exon3	0.981	0.803	0.024
7	65547355	G>A	0	ASL	missense-near-splice	c.208G>A	p.(V70M)	exon3	0.981	0.803	0.024
3	136708288	C>G	0	IL20RB	missense	c.412C>G	p.(L138V)	exon4	0.957	0.806	0.048
1	94009717	A>C	0	FNBP1L	missense	c.1218A>C	p.(K406N)	exon12	0.919	0.807	0.005
1	94009717	A>C	0	FNBP1L	missense	c.1044A>C	p.(K348N)	exon10	0.919	0.807	0.005
1	94009717	A>C	0	FNBP1L	missense	c.1044A>C	p.(K348N)	exon10	0.919	0.807	0.005
1	155735530	A>C	0	GON4L	missense	c.3734T>G	p.(L1245R)	exon21	0.966	0.812	0.036
1	155735530	A>C	0	GON4L	missense	c.3734T>G	p.(L1245R)	exon21	0.966	0.812	0.036
10	70333978	A>G	0	TET1	missense	c.1883A>G	p.(K628R)	exon2	0.991	0.813	0.013
14	100758871	C>T	0	SLC25A29	missense	c.661G>A	p.(G221R)	exon4	0.974	0.817	0.027
12	6630268	T>C	0	NCAPD2	missense	c.1706T>C	p.(I569T)	exon14	0.981	0.818	0.008
11	57099680	C>G	0	SSRP1	missense	c.947G>C	p.(R316P)	exon8	0.982	0.818	0.006
7	2416614	C>G	0	EIF3B	missense	c.2058C>G	p.(F686L)	exon15	0.937	0.824	0.028
7	2416614	C>G	0	EIF3B	missense	c.2058C>G	p.(F686L)	exon15	0.937	0.824	0.028
4	48583513	C>G	0	FRYL	missense	c.2096G>C	p.(R699P)	exon21	0.97	0.824	0.004
1	55598258	G>A	0	USP24	missense	c.3497C>T	p.(A1166V)	exon31	0.989	0.828	0.01
22	41572350	C>T	0	EP300	missense	c.4879C>T	p.(R1627W)	exon30	0.999	0.828	0
5	145613205	G>A	0	RBM27	missense	c.1043G>A	p.(G348D)	exon7	0.999	0.829	0.043
9	139917312	G>C	0	ABCA2	missense	c.371C>G	p.(T124R)	exon5	0.986	0.831	0.032
9	139917312	G>C	0	ABCA2	missense	c.281C>G	p.(T94R)	exon5	0.986	0.831	0.032
10	93257	G>A	147880041	TUBB8	missense	c.1075C>T	p.(R359W)	exon4	0.999	0.831	0.021
14	22133429	A>G	0	OR4E2	missense	c.133A>G	p.(I45V)	exon1	0.927	0.831	0.019
4	37857241	A>T	0	PGM2	missense	c.1615A>T	p.(S539C)	exon13	0.971	0.838	0.001
4	107165814	G>C	0	TBCK	missense	c.1039C>G	p.(R347G)	exon11	0.966	0.838	0.001
4	107165814	G>C	0	TBCK	missense	c.1039C>G	p.(R347G)	exon11	0.966	0.838	0.001
4	107165814	G>C	0	TBCK	missense	c.922C>G	p.(R308G)	exon11	0.966	0.838	0.001
4	107165814	G>C	0	TBCK	missense	c.850C>G	p.(R284G)	exon9	0.966	0.838	0.001
20	25281486	G>A	0	ABHD12	missense	c.1192C>T	p.(H398Y)	exon13	0.851	0.838	0
3	152018116	T>C	0	MBNL1	missense	c.134T>C	p.(V45A)	exon1	0.982	0.843	0.019
3	152018116	T>C	0	MBNL1	missense	c.134T>C	p.(V45A)	exon2	0.982	0.843	0.019
3	152018116	T>C	0	MBNL1	missense	c.134T>C	p.(V45A)	exon2	0.982	0.843	0.019
3	152018116	T>C	0	MBNL1	missense	c.134T>C	p.(V45A)	exon1	0.982	0.843	0.019
3	152018116	T>C	0	MBNL1	missense	c.134T>C	p.(V45A)	exon1	0.982	0.843	0.019
3	152018116	T>C	0	MBNL1	missense	c.134T>C	p.(V45A)	exon1	0.982	0.843	0.019
3	152018116	T>C	0	MBNL1	missense	c.134T>C	p.(V45A)	exon1	0.982	0.843	0.019
11	61907717	G>C	0	INCENP	missense	c.1303G>C	p.(D435H)	exon8	0.996	0.846	0.006
11	61907717	G>C	0	INCENP	missense	c.1303G>C	p.(D435H)	exon8	0.996	0.846	0.006
11	63682719	G>A	0	RCOR2	missense	c.196C>T	p.(R66C)	exon3	1	0.848	0.001
5	102486980	G>C	0	PPIP5K2	missense	c.930G>C	p.(L310F)	exon9	0.982	0.852	0.019
5	102486980	G>C	0	PPIP5K2	missense	c.930G>C	p.(L310F)	exon9	0.982	0.852	0.019
5	102486980	G>C	0	PPIP5K2	missense	c.930G>C	p.(L310F)	exon8	0.982	0.852	0.019
10	121336635	T>C	0	TIAL1	missense	c.869A>G	p.(Y290C)	exon10	0.986	0.853	0.026
10	121336635	T>C	0	TIAL1	missense	c.818A>G	p.(Y273C)	exon10	0.986	0.853	0.026
16	1412838	C>T	0	GNPTG	missense	c.754C>T	p.(L252F)	exon10	0.991	0.86	0.019
6	152673266	T>C	0	SYNE1	missense	c.11476A>G	p.(K3826E)	exon70	0.982	0.86	0.004
6	152673266	T>C	0	SYNE1	missense	c.11431A>G	p.(K3811E)	exon70	0.982	0.86	0.004
14	102552409	G>C	0	HSP90AA1	missense	c.581C>G	p.(S194C)	exon4	0.995	0.864	0
14	102552409	G>C	0	HSP90AA1	missense	c.215C>G	p.(S72C)	exon3	0.995	0.864	0
20	259956	C>A	0	C20orf96	missense	c.322G>T	p.(G108W)	exon5	0.994	0.866	0.049
20	259956	C>A	0	C20orf96	missense	c.319G>T	p.(G107W)	exon5	0.994	0.866	0.049
8	48827944	C>A	0	PRKDC	missense	c.2561G>T	p.(R854I)	exon23	0.977	0.868	0.001
8	48827944	C>A	0	PRKDC	missense	c.2561G>T	p.(R854I)	exon23	0.977	0.868	0.001
17	40925870	C>A	0	VPS25	missense	c.173C>A	p.(P58Q)	exon2	0.999	0.87	0.016
7	129938587	G>T	0	CPA4	missense-near-splice	c.70G>T	p.(D24Y)	exon2	0.998	0.871	0.004
7	129938587	G>T	0	CPA4	missense-near-splice	c.70G>T	p.(D24Y)	exon2	0.998	0.871	0.004
4	187549328	A>T	0	FAT1	missense	c.4790T>A	p.(V1597E)	exon9	0.981	0.873	0.001
19	39591970	G>T	0	PAPL	missense	c.1016G>T	p.(R339L)	exon10	0.999	0.874	0.001
6	43173047	G>A	0	CUL9	missense	c.4679G>A	p.(G1560D)	exon24	0.963	0.876	0.017
11	117034592	C>G	0	PAFAH1B2	missense	c.395C>G	p.(A132G)	exon5	0.983	0.877	0.008
11	117034592	C>G	0	PAFAH1B2	missense	c.395C>G	p.(A132G)	exon5	0.983	0.877	0.008
11	117034592	C>G	0	PAFAH1B2	missense	c.395C>G	p.(A132G)	exon5	0.983	0.877	0.008
4	173873251	C>G	0	GALNTL6	missense	c.1213C>G	p.(P405A)	exon10	0.997	0.879	0.003
19	52133140	C>G	0	SIGLEC5	missense	c.367G>C	p.(G123R)	exon2	0.996	0.883	0.006
17	7481011	C>T	0	EIF4A1	missense	c.893C>T	p.(T298I)	exon8	0.974	0.884	0.033
17	7481011	C>T	0	EIF4A1	missense	c.893C>T	p.(T298I)	exon8	0.974	0.884	0.033
12	69233432	G>A	0	MDM2	missense	c.1297G>A	p.(E433K)	exon11	0.992	0.884	0.022
12	69233432	G>A	0	MDM2	missense	c.1138G>A	p.(E380K)	exon11	0.992	0.884	0.022
12	69233432	G>A	0	MDM2	missense	c.1132G>A	p.(E378K)	exon9	0.992	0.884	0.022
12	69233432	G>A	0	MDM2	missense	c.769G>A	p.(E257K)	exon6	0.992	0.884	0.022
12	69233432	G>A	0	MDM2	missense	c.691G>A	p.(E231K)	exon5	0.992	0.884	0.022
7	108213622	T>G	0	DNAJB9	missense	c.497T>G	p.(F166C)	exon3	0.998	0.888	0.009
1	205492303	T>C	201892426	CDK18	missense	c.8T>C	p.(M3T)	exon2	0.996	0.888	0.002
1	205492303	T>C	201892426	CDK18	missense	c.8T>C	p.(M3T)	exon2	0.996	0.888	0.002
1	205492303	T>C	201892426	CDK18	missense	c.8T>C	p.(M3T)	exon2	0.996	0.888	0.002
5	68467148	G>A	0	CCNB1	missense	c.415G>A	p.(E139K)	exon4	0.994	0.889	0.046
6	12121059	A>C	0	HIVEP1	missense	c.1031A>C	p.(Q344P)	exon4	0.997	0.889	0.018
7	144062205	C>G	200366203	ARHGEF5	missense	c.2443C>G	p.(P815A)	exon2	0.995	0.889	0
7	100183600	C>T	0	LRCH4	missense	c.124G>A	p.(V42M)	exon1	0.999	0.891	0.002
13	111340095	G>A	0	CARS2	missense	c.544C>T	p.(R182C)	exon5	0.998	0.892	0.02
11	12278507	A>G	0	MICAL2	missense	c.3131A>G	p.(D1044G)	exon24	0.993	0.893	0.032
7	143421578	C>T	0	FAM115C	missense	c.2293C>T	p.(R765W)	exon7	0.997	0.893	0.005
7	143421578	C>T	0	FAM115C	missense	c.2293C>T	p.(R765W)	exon7	0.997	0.893	0.005
7	143421578	C>T	0	FAM115C	missense	c.1981C>T	p.(R661W)	exon7	0.997	0.893	0.005
4	149357114	G>C	0	NR3C2	missense	c.899C>G	p.(P300R)	exon2	0.998	0.893	0.001
4	149357114	G>C	0	NR3C2	missense	c.899C>G	p.(P300R)	exon2	0.998	0.893	0.001
1	197871841	C>T	0	C1orf53	missense	c.62C>T	p.(A21V)	exon1	0.996	0.899	0.029
17	44627117	A>G	202124484	LRRC37A2	missense	c.4612A>G	p.(K1538E)	exon9	0.956	0.899	0.019
15	50923683	T>C	0	TRPM7	missense	c.1135A>G	p.(T379A)	exon10	0.991	0.901	0.001
2	27865336	G>C	0	GPN1	missense	c.923G>C	p.(R308P)	exon12	0.997	0.902	0.039
2	27865336	G>C	0	GPN1	missense	c.845G>C	p.(R282P)	exon13	0.997	0.902	0.039
2	27865336	G>C	0	GPN1	missense	c.644G>C	p.(R215P)	exon12	0.997	0.902	0.039
2	27865336	G>C	0	GPN1	missense	c.596G>C	p.(R199P)	exon10	0.997	0.902	0.039
11	9770711	A>T	0	SWAP70	missense	c.1632A>T	p.(L544F)	exon11	0.995	0.904	0
15	51763583	G>C	0	DMXL2	missense	c.7229C>G	p.(S2410C)	exon29	0.998	0.905	0.047
15	51763583	G>C	0	DMXL2	missense	c.7226C>G	p.(S2409C)	exon29	0.998	0.905	0.047
15	51763583	G>C	0	DMXL2	missense	c.5318C>G	p.(S1773C)	exon27	0.998	0.905	0.047
2	85529727	G>T	0	TCF7L1	missense	c.646G>T	p.(D216Y)	exon5	0.985	0.905	0.001
4	80954694	C>T	0	ANTXR2	missense	c.728G>A	p.(G243E)	exon9	0.996	0.907	0.022
4	80954694	C>T	0	ANTXR2	missense	c.728G>A	p.(G243E)	exon9	0.996	0.907	0.022
2	45789855	G>A	0	SRBD1	missense	c.1346C>T	p.(T449M)	exon10	1	0.908	0.002
9	131386710	A>G	0	SPTAN1	missense	c.5936A>G	p.(E1979G)	exon46	0.979	0.909	0.002
9	131386710	A>G	0	SPTAN1	missense	c.5921A>G	p.(E1974G)	exon45	0.979	0.909	0.002
9	131386710	A>G	0	SPTAN1	missense	c.5861A>G	p.(E1954G)	exon44	0.979	0.909	0.002
19	40478364	C>T	0	PSMC4	missense	c.224C>T	p.(A75V)	exon3	0.991	0.91	0.014
2	24920563	C>G	0	NCOA1	missense	c.845C>G	p.(A282G)	exon9	0.976	0.913	0.049
2	24920563	C>G	0	NCOA1	missense	c.845C>G	p.(A282G)	exon9	0.976	0.913	0.049
2	24920563	C>G	0	NCOA1	missense	c.845C>G	p.(A282G)	exon9	0.976	0.913	0.049
10	13275601	C>T	0	UCMA	missense	c.157G>A	p.(D53N)	exon3	0.999	0.913	0.004
5	179228438	G>A	0	MGAT4B	missense	c.499C>T	p.(R167W)	exon3	0.999	0.914	0.015
5	179228438	G>A	0	MGAT4B	missense	c.454C>T	p.(R152W)	exon4	0.999	0.914	0.015
8	1626547	G>C	0	DLGAP2	missense	c.2216G>C	p.(R739T)	exon9	0.987	0.915	0.031
8	1626547	G>C	0	DLGAP2	missense	c.2174G>C	p.(R725T)	exon8	0.987	0.915	0.031
19	21606744	C>T	0	ZNF493	missense	c.1283C>T	p.(T428I)	exon4	0.992	0.916	0
19	21606744	C>T	0	ZNF493	missense	c.899C>T	p.(T300I)	exon2	0.992	0.916	0
6	99848937	G>A	0	PNISR	missense	c.1897C>T	p.(R633C)	exon11	0.999	0.916	0
6	99848937	G>A	0	PNISR	missense	c.1897C>T	p.(R633C)	exon12	0.999	0.916	0
19	6709711	T>G	0	C3	missense	c.1829A>C	p.(K610T)	exon14	0.992	0.917	0.004
1	146672986	C>G	0	FMO5	missense	c.931G>C	p.(A311P)	exon7	0.969	0.917	0.003
1	146672986	C>G	0	FMO5	missense	c.931G>C	p.(A311P)	exon7	0.969	0.917	0.003
1	202715066	A>G	0	KDM5B	missense	c.2243T>C	p.(L748S)	exon16	0.991	0.917	0.001
12	6752713	C>T	0	ACRBP	missense	c.1069G>A	p.(G357R)	exon6	1	0.918	0.008
13	20006639	T>A	0	TPTE2	missense	c.1196A>T	p.(K399I)	exon17	0.992	0.924	0.036
13	20006639	T>A	0	TPTE2	missense	c.965A>T	p.(K322I)	exon14	0.992	0.924	0.036
13	20006639	T>A	0	TPTE2	missense	c.863A>T	p.(K288I)	exon15	0.992	0.924	0.036
13	20006639	T>A	0	TPTE2	missense	c.209A>T	p.(K70I)	exon3	0.992	0.924	0.036
16	21854719	G>C	201682183	NPIPB4	missense	c.533C>G	p.(T178S)	exon5	0.917	0.924	0.01
8	86574155	G>C	0	REXO1L1	missense	c.1572C>G	p.(D524E)	exon1	0.949	0.924	0.006
4	94750303	C>T	0	ATOH1	missense	c.226C>T	p.(R76C)	exon1	0.999	0.924	0.001
7	100033271	G>C	0	PPP1R35	missense	c.571C>G	p.(R191G)	exon3	0.993	0.927	0.028
15	93588446	C>T	0	RGMA	missense	c.1159G>A	p.(V387I)	exon4	0.995	0.927	0.02
15	93588446	C>T	0	RGMA	missense	c.1135G>A	p.(V379I)	exon4	0.995	0.927	0.02
15	93588446	C>T	0	RGMA	missense	c.1087G>A	p.(V363I)	exon4	0.995	0.927	0.02
15	93588446	C>T	0	RGMA	missense	c.1087G>A	p.(V363I)	exon3	0.995	0.927	0.02
15	93588446	C>T	0	RGMA	missense	c.1087G>A	p.(V363I)	exon4	0.995	0.927	0.02
15	93588446	C>T	0	RGMA	missense	c.1087G>A	p.(V363I)	exon4	0.995	0.927	0.02
5	112868624	C>T	0	YTHDC2	missense	c.724C>T	p.(R242C)	exon5	0.998	0.927	0
X	79279657	G>A	0	TBX22	missense	c.452G>A	p.(R151H)	exon3	1	0.927	0
X	79279657	G>A	0	TBX22	missense	c.452G>A	p.(R151H)	exon4	1	0.927	0
X	79279657	G>A	0	TBX22	missense	c.92G>A	p.(R31H)	exon4	1	0.927	0
8	12286164	C>G	0	FAM86B2	missense	c.720G>C	p.(Q240H)	exon6	0.987	0.928	0.02
6	87928346	C>G	0	ZNF292	missense	c.435C>G	p.(S145R)	exon4	0.998	0.93	0.018
6	97627418	A>C	0	MMS22L	missense	c.2402T>G	p.(L801R)	exon17	0.998	0.93	0.002
7	102294057	A>G	0	SPDYE2B	missense	c.320A>G	p.(K107R)	exon3	0.956	0.931	0.019
2	187531933	T>G	0	ITGAV	missense	c.2303T>G	p.(V768G)	exon23	0.991	0.931	0.001
2	187531933	T>G	0	ITGAV	missense	c.2195T>G	p.(V732G)	exon21	0.991	0.931	0.001
2	187531933	T>G	0	ITGAV	missense	c.2165T>G	p.(V722G)	exon23	0.991	0.931	0.001
15	48766755	C>T	0	FBN1	missense	c.4057G>A	p.(G1353R)	exon33	0.998	0.933	0.001
17	7358771	A>T	0	CHRNB1	missense	c.1213A>T	p.(N405Y)	exon9	0.996	0.934	0.015
X	73740926	G>C	0	SLC16A2	missense	c.532G>C	p.(A178P)	exon2	0.967	0.934	0.006
19	9084772	G>C	0	MUC16	missense	c.7043C>G	p.(T2348R)	exon1	0.991	0.934	0
3	47969769	C>A	0	MAP4	missense	c.364G>T	p.(D122Y)	exon4	1	0.939	0.001
3	47969769	C>A	0	MAP4	missense	c.364G>T	p.(D122Y)	exon4	1	0.939	0.001
11	1263122	C>T	0	MUC5B	missense	c.5012C>T	p.(T1671M)	exon31	1	0.94	0.004
17	33281608	G>A	0	CCT6B	missense	c.347C>T	p.(P116L)	exon4	0.979	0.94	0
17	33281608	G>A	0	CCT6B	missense	c.347C>T	p.(P116L)	exon4	0.979	0.94	0
17	33281608	G>A	0	CCT6B	missense	c.212C>T	p.(P71L)	exon3	0.979	0.94	0
10	63851326	G>C	0	ARID5B	missense	c.2104G>C	p.(A702P)	exon10	0.999	0.942	0.001
10	63851326	G>C	0	ARID5B	missense	c.1375G>C	p.(A459P)	exon7	0.999	0.942	0.001
19	10132408	C>T	0	RDH8	missense	c.979C>T	p.(R327W)	exon6	0.999	0.943	0.001
2	54135923	A>C	0	PSME4	missense	c.2627T>G	p.(L876R)	exon22	0.997	0.944	0.022
17	48434077	G>A	0	XYLT2	missense	c.1688G>A	p.(R563H)	exon8	0.999	0.945	0.033
2	207527671	A>T	0	DYTN	missense	c.1589T>A	p.(L530Q)	exon11	1	0.945	0
2	230650558	C>T	0	TRIP12	missense	c.4784G>A	p.(R1595Q)	exon33	0.998	0.945	0
8	48852146	A>G	0	PRKDC	missense	c.1078T>C	p.(S360P)	exon11	0.995	0.948	0.007
8	48852146	A>G	0	PRKDC	missense	c.1078T>C	p.(S360P)	exon11	0.995	0.948	0.007
5	65334296	C>T	0	ERBB2IP	missense	c.1292C>T	p.(P431L)	exon15	0.999	0.948	0.002
5	65334296	C>T	0	ERBB2IP	missense	c.1292C>T	p.(P431L)	exon15	0.999	0.948	0.002
5	65334296	C>T	0	ERBB2IP	missense	c.1292C>T	p.(P431L)	exon15	0.999	0.948	0.002
5	65334296	C>T	0	ERBB2IP	missense	c.1292C>T	p.(P431L)	exon15	0.999	0.948	0.002
5	65334296	C>T	0	ERBB2IP	missense	c.1292C>T	p.(P431L)	exon15	0.999	0.948	0.002
5	65334296	C>T	0	ERBB2IP	missense	c.1292C>T	p.(P431L)	exon15	0.999	0.948	0.002
5	131543433	T>A	0	P4HA2	missense	c.1048A>T	p.(I350F)	exon9	0.981	0.949	0.001
5	131543433	T>A	0	P4HA2	missense	c.1048A>T	p.(I350F)	exon8	0.981	0.949	0.001
5	131543433	T>A	0	P4HA2	missense	c.1048A>T	p.(I350F)	exon9	0.981	0.949	0.001
5	131543433	T>A	0	P4HA2	missense	c.1048A>T	p.(I350F)	exon8	0.981	0.949	0.001
5	131543433	T>A	0	P4HA2	missense	c.1048A>T	p.(I350F)	exon8	0.981	0.949	0.001
1	9427536	C>T	0	SPSB1	missense	c.724C>T	p.(R242C)	exon3	0.999	0.95	0.001
16	20873859	A>G	0	DCUN1D3	missense	c.2T>C	p.(M1T)	exon2	0.995	0.95	0
10	116730168	T>C	0	TRUB1	missense	c.565T>C	p.(F189L)	exon5	0.977	0.951	0.024
10	103908608	C>T	0	PPRC1	missense	c.4652C>T	p.(P1551L)	exon12	0.999	0.951	0.005
19	7975388	C>A	0	MAP2K7	missense	c.498C>A	p.(D166E)	exon5	0.98	0.954	0.049
19	56196973	C>T	0	EPN1	missense	c.773C>T	p.(A258V)	exon4	1	0.954	0.009
19	56196973	C>T	0	EPN1	missense	c.440C>T	p.(A147V)	exon3	1	0.954	0.009
19	56196973	C>T	0	EPN1	missense	c.440C>T	p.(A147V)	exon3	1	0.954	0.009
2	191850362	C>T	0	STAT1	missense	c.1246G>A	p.(G416S)	exon15	0.997	0.954	0.003
2	191850362	C>T	0	STAT1	missense	c.1246G>A	p.(G416S)	exon15	0.997	0.954	0.003
11	61290653	T>C	0	SYT7	missense	c.1226A>G	p.(N409S)	exon9	0.995	0.954	0.001
11	61290653	T>C	0	SYT7	missense	c.1001A>G	p.(N334S)	exon8	0.995	0.954	0.001
6	33403326	G>A	0	SYNGAP1	missense	c.698G>A	p.(C233Y)	exon7	0.998	0.954	0.001
15	65239714	C>G	0	ANKDD1A	missense	c.1252C>G	p.(L418V)	exon13	0.997	0.954	0
12	57106655	A>G	0	NACA	missense	c.2678T>C	p.(L893S)	exon10	0.979	0.955	0.029
12	57106655	A>G	0	NACA	missense	c.548T>C	p.(L183S)	exon7	0.979	0.955	0.029
10	89711882	C>A	0	PTEN	missense	c.500C>A	p.(T167N)	exon6	0.999	0.955	0
14	90451545	A>T	0	TDP1	missense	c.1122A>T	p.(R374S)	exon9	0.997	0.956	0.003
14	90451545	A>T	0	TDP1	missense	c.1122A>T	p.(R374S)	exon10	0.997	0.956	0.003
6	146266701	T>C	0	SHPRH	missense	c.1394A>G	p.(Y465C)	exon8	1	0.957	0.009
6	146266701	T>C	0	SHPRH	missense	c.1394A>G	p.(Y465C)	exon8	1	0.957	0.009
4	190873398	C>T	0	FRG1	missense	c.215C>T	p.(A72V)	exon3	1	0.957	0.002
7	142612052	T>G	0	TRPV5	missense-near-splice	c.1451A>C	p.(K484T)	exon11	0.996	0.957	0.001
17	2995830	A>G	0	OR1D2	missense	c.461T>C	p.(L154P)	exon1	0.988	0.959	0.004
3	145799604	T>C	0	PLOD2	missense	c.1279A>G	p.(N427D)	exon12	0.996	0.959	0.003
3	145799604	T>C	0	PLOD2	missense	c.1279A>G	p.(N427D)	exon12	0.996	0.959	0.003
7	73513559	G>A	0	LIMK1	missense	c.599G>A	p.(R200H)	exon5	1	0.96	0.045
7	73513559	G>A	0	LIMK1	missense	c.497G>A	p.(R166H)	exon4	1	0.96	0.045
6	105224911	G>A	0	HACE1	missense	c.1753C>T	p.(R585W)	exon16	1	0.96	0
X	19968968	C>T	0	CXorf23	missense	c.1648G>A	p.(D550N)	exon7	1	0.961	0.001
11	102709861	T>G	0	MMP3	missense	c.1049A>C	p.(D350A)	exon7	0.998	0.963	0.001
20	33449302	C>A	0	GGT7	missense	c.621G>T	p.(E207D)	exon4	0.998	0.965	0.023
4	184585051	G>A	0	TRAPPC11	missense	c.31G>A	p.(E11K)	exon2	0.999	0.965	0.004
4	184585051	G>A	0	TRAPPC11	missense	c.31G>A	p.(E11K)	exon2	0.999	0.965	0.004
17	39388769	T>C	0	KRTAP9-3	missense	c.16T>C	p.(S6P)	exon1	0.996	0.966	0.045
3	196387092	T>C	0	NRROS	missense	c.578T>C	p.(I193T)	exon3	0.998	0.966	0.002
2	174820528	C>T	0	SP3	missense	c.712G>A	p.(G238R)	exon4	0.999	0.967	0.003
2	174820528	C>T	0	SP3	missense	c.703G>A	p.(G235R)	exon4	0.999	0.967	0.003
2	174820528	C>T	0	SP3	missense	c.508G>A	p.(G170R)	exon2	0.999	0.967	0.003
15	66786860	T>C	0	SNAPC5	missense	c.211A>G	p.(I71V)	exon3	0.978	0.968	0.018
9	26997891	G>C	0	LRRC19	missense	c.430C>G	p.(L144V)	exon3	0.996	0.968	0.013
15	65369229	G>A	0	KBTBD13	missense	c.76G>A	p.(V26M)	exon1	0.997	0.969	0.038
1	212190300	C>G	0	INTS7	missense	c.437G>C	p.(S146T)	exon4	0.974	0.969	0.007
1	212190300	C>G	0	INTS7	missense	c.437G>C	p.(S146T)	exon4	0.974	0.969	0.007
1	212190300	C>G	0	INTS7	missense	c.437G>C	p.(S146T)	exon4	0.974	0.969	0.007
1	212190300	C>G	0	INTS7	missense	c.290G>C	p.(S97T)	exon3	0.974	0.969	0.007
4	156634254	T>A	0	GUCY1A3	missense	c.1091T>A	p.(M364K)	exon8	0.998	0.969	0.001
4	156634254	T>A	0	GUCY1A3	missense	c.1091T>A	p.(M364K)	exon7	0.998	0.969	0.001
4	156634254	T>A	0	GUCY1A3	missense	c.1091T>A	p.(M364K)	exon7	0.998	0.969	0.001
4	156634254	T>A	0	GUCY1A3	missense	c.1091T>A	p.(M364K)	exon7	0.998	0.969	0.001
4	156634254	T>A	0	GUCY1A3	missense	c.1091T>A	p.(M364K)	exon6	0.998	0.969	0.001
4	156634254	T>A	0	GUCY1A3	missense	c.1091T>A	p.(M364K)	exon7	0.998	0.969	0.001
4	156634254	T>A	0	GUCY1A3	missense	c.386T>A	p.(M129K)	exon7	0.998	0.969	0.001
3	97852131	T>G	0	OR5H1	missense	c.590T>G	p.(L197R)	exon1	0.992	0.969	0
10	94836446	A>G	0	CYP26A1	missense	c.1145A>G	p.(E382G)	exon6	0.991	0.97	0.002
10	94836446	A>G	0	CYP26A1	missense	c.938A>G	p.(E313G)	exon6	0.991	0.97	0.002
7	21659676	G>C	0	DNAH11	missense	c.4480G>C	p.(E1494Q)	exon25	0.999	0.972	0.002
2	136610419	G>A	0	MCM6	missense	c.1693C>T	p.(R565C)	exon12	1	0.973	0.043
17	27076365	G>C	0	TRAF4	missense	c.1183G>C	p.(D395H)	exon7	0.999	0.973	0.027
19	17104231	G>T	0	CPAMD8	missense	c.1402C>A	p.(L468M)	exon12	1	0.973	0.013
1	36367118	C>T	0	2001-08-01	missense	c.1064C>T	p.(T355I)	exon9	0.983	0.973	0.001
2	220342027	A>T	0	SPEG	missense	c.4589A>T	p.(H1530L)	exon20	0.977	0.974	0.012
6	107780195	T>A	0	PDSS2	missense-near-splice	c.295A>T	p.(R99W)	exon1	0.997	0.974	0.004
4	146044179	G>A	0	ABCE1	missense	c.1270G>A	p.(V424I)	exon14	0.999	0.974	0.001
4	146044179	G>A	0	ABCE1	missense	c.1270G>A	p.(V424I)	exon14	0.999	0.974	0.001
19	40710396	G>A	0	MAP3K10	missense	c.868G>A	p.(G290R)	exon3	0.996	0.974	0
14	21828671	C>T	0	SUPT16H	missense	c.2078G>A	p.(R693Q)	exon18	1	0.976	0.004
1	12428630	T>C	0	VPS13D	missense	c.10556T>C	p.(I3519T)	exon53	0.998	0.976	0.002
1	12428630	T>C	0	VPS13D	missense	c.10481T>C	p.(I3494T)	exon52	0.998	0.976	0.002
6	37280756	G>A	0	TBC1D22B	missense	c.1045G>A	p.(A349T)	exon9	0.997	0.976	0.001
19	54672377	A>G	0	TMC4	missense	c.490T>C	p.(F164L)	exon4	0.999	0.976	0
19	54672377	A>G	0	TMC4	missense	c.472T>C	p.(F158L)	exon4	0.999	0.976	0
6	87994110	G>T	0	GJB7	missense	c.521C>A	p.(T174N)	exon3	0.997	0.976	0
2	135982012	A>G	0	ZRANB3	missense	c.2234T>C	p.(I745T)	exon15	0.999	0.977	0.001
19	41800478	C>T	0	HNRNPUL1	missense	c.1405C>T	p.(R469W)	exon10	1	0.978	0.002
19	41800478	C>T	0	HNRNPUL1	missense	c.1105C>T	p.(R369W)	exon10	1	0.978	0.002
13	92345513	T>C	0	GPC5	missense	c.398T>C	p.(M133T)	exon3	0.999	0.978	0.001
7	121766464	C>A	0	AASS	missense	c.437G>T	p.(R146L)	exon4	0.997	0.978	0
11	73748708	T>C	0	C2CD3	missense	c.5696A>G	p.(Y1899C)	exon30	1	0.979	0.018
7	30915271	G>T	0	FAM188B	missense-near-splice	c.1971G>T	p.(Q657H)	exon15	0.999	0.979	0.012
16	2086460	C>T	0	SLC9A3R2	missense	c.550C>T	p.(P184S)	exon3	0.999	0.979	0.006
16	2086460	C>T	0	SLC9A3R2	missense	c.550C>T	p.(P184S)	exon3	0.999	0.979	0.006
16	2086460	C>T	0	SLC9A3R2	missense	c.217C>T	p.(P73S)	exon2	0.999	0.979	0.006
16	2086460	C>T	0	SLC9A3R2	missense	c.211C>T	p.(P71S)	exon2	0.999	0.979	0.006
16	2086460	C>T	0	SLC9A3R2	missense	c.217C>T	p.(P73S)	exon2	0.999	0.979	0.006
8	52232506	C>T	0	PXDNL	missense	c.4337G>A	p.(C1446Y)	exon23	0.998	0.979	0.003
12	51590596	T>G	0	POU6F1	missense	c.31A>C	p.(N11H)	exon2	0.984	0.979	0.002
2	210824419	A>C	0	UNC80	missense	c.7595A>C	p.(K2532T)	exon50	0.989	0.979	0.002
2	210824419	A>C	0	UNC80	missense	c.7580A>C	p.(K2527T)	exon50	0.989	0.979	0.002
2	230636299	G>A	0	TRIP12	missense	c.5519C>T	p.(S1840L)	exon38	0.997	0.979	0.002
12	48578060	A>G	0	C12orf68	missense	c.155A>G	p.(Q52R)	exon1	0.989	0.979	0
6	33626588	C>T	0	ITPR3	missense	c.511C>T	p.(R171W)	exon5	1	0.979	0
7	624187	G>A	0	PRKAR1B	missense	c.727C>T	p.(R243C)	exon8	1	0.979	0
7	624187	G>A	0	PRKAR1B	missense	c.727C>T	p.(R243C)	exon8	1	0.979	0
7	624187	G>A	0	PRKAR1B	missense	c.727C>T	p.(R243C)	exon8	1	0.979	0
7	624187	G>A	0	PRKAR1B	missense	c.727C>T	p.(R243C)	exon8	1	0.979	0
7	624187	G>A	0	PRKAR1B	missense	c.727C>T	p.(R243C)	exon8	1	0.979	0
7	624187	G>A	0	PRKAR1B	missense	c.727C>T	p.(R243C)	exon8	1	0.979	0
3	178916936	G>A	0	PIK3CA	missense	c.323G>A	p.(R108H)	exon2	1	0.98	0.039
15	52675342	G>C	0	MYO5A	missense	c.1958C>G	p.(T653S)	exon16	0.999	0.98	0.035
15	52675342	G>C	0	MYO5A	missense	c.1958C>G	p.(T653S)	exon16	0.999	0.98	0.035
10	105495554	A>G	0	SH3PXD2A	missense	c.242T>C	p.(F81S)	exon4	0.995	0.98	0.003
1	241958576	T>G	0	WDR64	missense	c.3035T>G	p.(L1012R)	exon25	1	0.98	0.001
17	72348133	T>C	0	KIF19	missense	c.1715T>C	p.(L572P)	exon13	1	0.98	0.001
20	57484241	C>G	0	GNAS	missense	c.2484C>G	p.(I828M)	exon7	0.991	0.98	0.001
20	57484241	C>G	0	GNAS	missense	c.558C>G	p.(I186M)	exon7	0.991	0.98	0.001
20	57484241	C>G	0	GNAS	missense	c.555C>G	p.(I185M)	exon7	0.991	0.98	0.001
20	57484241	C>G	0	GNAS	missense	c.513C>G	p.(I171M)	exon6	0.991	0.98	0.001
20	57484241	C>G	0	GNAS	missense	c.510C>G	p.(I170M)	exon6	0.991	0.98	0.001
19	3532022	C>T	0	FZR1	missense	c.937C>T	p.(R313W)	exon9	1	0.98	0
19	3532022	C>T	0	FZR1	missense	c.937C>T	p.(R313W)	exon10	1	0.98	0
19	3532022	C>T	0	FZR1	missense	c.670C>T	p.(R224W)	exon7	1	0.98	0
22	30409469	A>T	0	MTMR3	missense	c.1442A>T	p.(D481V)	exon14	0.997	0.98	0
22	30409469	A>T	0	MTMR3	missense	c.1442A>T	p.(D481V)	exon14	0.997	0.98	0
22	30409469	A>T	0	MTMR3	missense	c.1442A>T	p.(D481V)	exon14	0.997	0.98	0
11	130058079	G>A	0	ST14	missense	c.152G>A	p.(G51D)	exon2	0.999	0.981	0.013
7	150174231	C>T	0	GIMAP8	missense	c.1361C>T	p.(T454I)	exon5	0.999	0.981	0.005
15	49170680	G>T	0	EID1	missense	c.307G>T	p.(D103Y)	exon1	1	0.982	0.009
4	106196675	C>T	0	TET2	missense	c.5008C>T	p.(L1670F)	exon11	1	0.982	0.006
10	5963470	G>A	0	FBXO18	missense	c.2413G>A	p.(V805M)	exon16	1	0.982	0.004
10	5963470	G>A	0	FBXO18	missense	c.2260G>A	p.(V754M)	exon15	1	0.982	0.004
10	5963470	G>A	0	FBXO18	missense	c.2038G>A	p.(V680M)	exon15	1	0.982	0.004
10	5963470	G>A	0	FBXO18	missense	c.2038G>A	p.(V680M)	exon16	1	0.982	0.004
3	9036106	C>T	0	SRGAP3	missense	c.2329G>A	p.(A777T)	exon19	0.999	0.982	0.004
3	9036106	C>T	0	SRGAP3	missense	c.2257G>A	p.(A753T)	exon19	0.999	0.982	0.004
X	70375069	C>T	0	NLGN3	missense	c.583C>T	p.(R195W)	exon5	1	0.982	0.003
X	70375069	C>T	0	NLGN3	missense	c.523C>T	p.(R175W)	exon4	1	0.982	0.003
X	70375069	C>T	0	NLGN3	missense	c.463C>T	p.(R155W)	exon3	1	0.982	0.003
10	50109868	C>A	0	WDFY4	missense	c.7546C>A	p.(L2516M)	exon47	0.997	0.983	0.014
20	60883783	A>C	36107815	ADRM1	missense	c.1190A>C	p.(K397T)	exon10	0.983	0.983	0.007
20	60883783	A>C	36107815	ADRM1	missense	c.1190A>C	p.(K397T)	exon10	0.983	0.983	0.007
20	60883783	A>C	36107815	ADRM1	missense	c.1073A>C	p.(K358T)	exon9	0.983	0.983	0.007
20	60883783	A>C	36107815	ADRM1	missense	c.1073A>C	p.(K358T)	exon9	0.983	0.983	0.007
7	137776536	C>T	0	AKR1D1	missense	c.284C>T	p.(P95L)	exon3	0.999	0.983	0.005
7	137776536	C>T	0	AKR1D1	missense	c.284C>T	p.(P95L)	exon3	0.999	0.983	0.005
7	137776536	C>T	0	AKR1D1	missense	c.284C>T	p.(P95L)	exon3	0.999	0.983	0.005
1	248005027	G>C	0	OR11L1	missense	c.172C>G	p.(P58A)	exon1	0.997	0.983	0
20	5540713	A>C	0	GPCPD1	missense	c.1405T>G	p.(W469G)	exon17	0.999	0.984	0.001
5	38947542	A>T	0	RICTOR	missense-near-splice	c.4138T>A	p.(F1380I)	exon32	0.989	0.985	0.034
19	7184382	G>T	0	INSR	missense	c.919C>A	p.(H307N)	exon3	0.999	0.985	0.015
19	7184382	G>T	0	INSR	missense	c.919C>A	p.(H307N)	exon3	0.999	0.985	0.015
22	24109779	G>A	0	CHCHD10	missense-near-splice	c.43C>T	p.(R15C)	exon2	1	0.985	0.01
15	34040361	T>C	0	RYR3	missense	c.8036T>C	p.(M2679T)	exon54	0.996	0.985	0.001
15	34040361	T>C	0	RYR3	missense	c.8036T>C	p.(M2679T)	exon54	0.996	0.985	0.001
2	98340801	C>T	0	ZAP70	missense	c.302C>T	p.(P101L)	exon3	1	0.985	0.001
1	152733109	C>G	0	KPRP	missense	c.1045C>G	p.(P349A)	exon2	0.998	0.985	0
19	2121195	T>C	0	AP3D1	missense	c.1217A>G	p.(Q406R)	exon13	0.996	0.986	0.044
19	2121195	T>C	0	AP3D1	missense	c.1217A>G	p.(Q406R)	exon13	0.996	0.986	0.044
5	134364690	G>A	0	PITX1	missense	c.724C>T	p.(L242F)	exon3	0.998	0.986	0.01
8	42179637	G>A	0	IKBKB	missense	c.1804G>A	p.(E602K)	exon18	1	0.986	0.006
8	42179637	G>A	0	IKBKB	missense	c.1798G>A	p.(E600K)	exon17	1	0.986	0.006
8	42179637	G>A	0	IKBKB	missense	c.1627G>A	p.(E543K)	exon17	1	0.986	0.006
2	74597859	T>C	0	DCTN1	missense	c.937A>G	p.(M313V)	exon10	0.999	0.986	0.003
2	74597859	T>C	0	DCTN1	missense	c.916A>G	p.(M306V)	exon9	0.999	0.986	0.003
2	74597859	T>C	0	DCTN1	missense	c.877A>G	p.(M293V)	exon7	0.999	0.986	0.003
2	74597859	T>C	0	DCTN1	missense	c.826A>G	p.(M276V)	exon7	0.999	0.986	0.003
2	74597859	T>C	0	DCTN1	missense	c.535A>G	p.(M179V)	exon5	0.999	0.986	0.003
2	74597859	T>C	0	DCTN1	missense	c.535A>G	p.(M179V)	exon5	0.999	0.986	0.003
16	67681078	G>A	0	RLTPR	missense	c.671G>A	p.(C224Y)	exon9	0.999	0.986	0.002
2	162273603	A>G	0	TBR1	missense	c.682A>G	p.(K228E)	exon1	0.993	0.986	0.001
22	23653904	C>G	0	BCR	missense	c.3203C>G	p.(P1068R)	exon19	0.999	0.986	0.001
22	23653904	C>G	0	BCR	missense	c.3071C>G	p.(P1024R)	exon18	0.999	0.986	0.001
1	160125943	C>T	0	ATP1A4	missense	c.520C>T	p.(P174S)	exon4	0.991	0.986	0
1	203816493	G>T	0	ZC3H11A	missense	c.1224G>T	p.(E408D)	exon15	0.999	0.986	0
16	74444923	C>T	0	CLEC18B	missense	c.994G>A	p.(G332R)	exon9	1	0.986	0
5	92929487	G>A	0	NR2F1	missense	c.1211G>A	p.(R404H)	exon3	1	0.987	0.033
7	149420891	C>G	0	KRBA1	missense	c.839C>G	p.(P280R)	exon8	0.999	0.987	0.005
3	62356982	G>A	0	FEZF2	missense	c.1030C>T	p.(R344C)	exon4	1	0.987	0.003
4	103644163	G>C	0	MANBA	missense	c.414C>G	p.(N138K)	exon4	0.999	0.987	0.002
2	198274508	G>T	0	SF3B1	missense	c.890C>A	p.(P297H)	exon7	0.999	0.987	0.001
19	1257077	C>G	0	MIDN	missense	c.1213C>G	p.(R405G)	exon8	0.997	0.987	0
19	39077208	A>G	0	RYR1	missense	c.15013A>G	p.(T5005A)	exon105	0.996	0.987	0
19	39077208	A>G	0	RYR1	missense	c.14998A>G	p.(T5000A)	exon104	0.996	0.987	0
18	48604676	A>G	0	SMAD4	missense	c.1498A>G	p.(I500V)	exon12	0.99	0.988	0.041
9	43627396	C>T	0	SPATA31A6	missense	c.1291G>A	p.(A431T)	exon4	1	0.988	0.041
8	132982744	T>C	0	EFR3A	missense	c.1013T>C	p.(F338S)	exon10	1	0.988	0.003
2	46607706	G>A	0	EPAS1	missense	c.1895G>A	p.(G632E)	exon12	1	0.988	0.002
9	125751730	C>T	0	RABGAP1	missense	c.745C>T	p.(R249W)	exon5	1	0.989	0.006
16	85143894	G>A	0	FAM92B	missense	c.193C>T	p.(R65W)	exon2	1	0.989	0.003
14	77494046	G>C	0	IRF2BPL	missense	c.90C>G	p.(F30L)	exon1	0.997	0.989	0.002
19	4475539	G>A	0	HDGFRP2	missense	c.247G>A	p.(E83K)	exon3	0.999	0.989	0.001
19	4475539	G>A	0	HDGFRP2	missense	c.247G>A	p.(E83K)	exon3	0.999	0.989	0.001
7	150768836	G>T	0	SLC4A2	missense	c.2252G>T	p.(G751V)	exon15	0.998	0.989	0.001
7	150768836	G>T	0	SLC4A2	missense	c.2252G>T	p.(G751V)	exon15	0.998	0.989	0.001
7	150768836	G>T	0	SLC4A2	missense	c.2225G>T	p.(G742V)	exon14	0.998	0.989	0.001
7	150768836	G>T	0	SLC4A2	missense	c.2210G>T	p.(G737V)	exon14	0.998	0.989	0.001
3	142839813	G>C	0	CHST2	missense	c.155G>C	p.(R52P)	exon2	0.998	0.989	0
4	53492207	G>A	0	USP46	missense	c.539C>T	p.(T180I)	exon4	0.999	0.99	0.021
4	53492207	G>A	0	USP46	missense	c.518C>T	p.(T173I)	exon4	0.999	0.99	0.021
10	69672259	A>G	0	SIRT1	missense	c.1386A>G	p.(I462M)	exon8	1	0.99	0.007
10	69672259	A>G	0	SIRT1	missense	c.501A>G	p.(I167M)	exon7	1	0.99	0.007
3	128840285	A>T	0	RAB43	missense	c.48T>A	p.(D16E)	exon2	0.974	0.99	0.007
3	128840285	A>T	0	RAB43	missense	c.48T>A	p.(D16E)	exon2	0.974	0.99	0.007
3	128840285	A>T	0	RAB43	missense	c.48T>A	p.(D16E)	exon1	0.974	0.99	0.007
3	128840285	A>T	0	RAB43	missense	c.48T>A	p.(D16E)	exon2	0.974	0.99	0.007
3	128840285	A>T	0	RAB43	missense	c.48T>A	p.(D16E)	exon2	0.974	0.99	0.007
3	128840285	A>T	0	RAB43	missense	c.48T>A	p.(D16E)	exon1	0.974	0.99	0.007
3	128840285	A>T	0	RAB43	missense	c.48T>A	p.(D16E)	exon1	0.974	0.99	0.007
9	103348698	G>A	0	MURC	missense	c.1060G>A	p.(E354K)	exon2	0.996	0.99	0.004
15	34520732	C>G	0	EMC4	missense	c.458C>G	p.(S153C)	exon4	1	0.99	0.002
2	173885400	A>G	0	RAPGEF4	missense	c.2210A>G	p.(N737S)	exon23	1	0.99	0.002
2	173885400	A>G	0	RAPGEF4	missense	c.1778A>G	p.(N593S)	exon20	1	0.99	0.002
2	242035720	T>A	0	MTERFD2	missense	c.839A>T	p.(K280M)	exon4	1	0.99	0.002
11	43515443	C>T	0	TTC17	missense	c.3415C>T	p.(R1139C)	exon24	1	0.99	0.001
12	131359121	C>T	0	RAN	missense	c.278C>T	p.(T93I)	exon5	1	0.99	0
19	58452698	C>A	0	ZNF256	missense	c.1478G>T	p.(C493F)	exon3	1	0.99	0
19	39038884	A>G	0	RYR1	missense	c.12106A>G	p.(N4036D)	exon89	0.998	0.991	0.003
19	39038884	A>G	0	RYR1	missense	c.12091A>G	p.(N4031D)	exon88	0.998	0.991	0.003
11	70176336	C>T	0	PPFIA1	missense	c.988C>T	p.(L330F)	exon8	0.999	0.991	0.002
11	70176336	C>T	0	PPFIA1	missense	c.988C>T	p.(L330F)	exon8	0.999	0.991	0.002
12	100601535	A>G	0	ACTR6	missense	c.350A>G	p.(Y117C)	exon4	1	0.991	0.001
16	69353364	G>A	0	VPS4A	missense	c.538G>A	p.(V180M)	exon6	1	0.991	0.001
12	58129165	G>A	0	AGAP2	missense	c.1214C>T	p.(P405L)	exon2	1	0.992	0.041
12	58129165	G>A	0	AGAP2	missense	c.206C>T	p.(P69L)	exon2	1	0.992	0.041
11	65822676	C>T	0	SF3B2	missense	c.388C>T	p.(P130S)	exon4	1	0.992	0.01
16	53652949	T>A	0	RPGRIP1L	missense	c.3604A>T	p.(N1202Y)	exon24	1	0.992	0.005
16	53652949	T>A	0	RPGRIP1L	missense	c.3364A>T	p.(N1122Y)	exon22	1	0.992	0.005
2	88409886	A>G	0	SMYD1	missense	c.1328A>G	p.(Q443R)	exon10	0.996	0.992	0.002
14	24589008	G>A	0	DCAF11	missense	c.995G>A	p.(C332Y)	exon11	1	0.992	0.001
14	24589008	G>A	0	DCAF11	missense	c.995G>A	p.(C332Y)	exon11	1	0.992	0.001
14	24589008	G>A	0	DCAF11	missense	c.917G>A	p.(C306Y)	exon11	1	0.992	0.001
12	55726227	C>T	0	OR6C3	missense	c.743C>T	p.(S248F)	exon1	1	0.992	0
14	95574729	G>A	0	DICER1	missense	c.2368C>T	p.(R790W)	exon16	1	0.992	0
14	95574729	G>A	0	DICER1	missense	c.2368C>T	p.(R790W)	exon15	1	0.992	0
14	95574729	G>A	0	DICER1	missense	c.2368C>T	p.(R790W)	exon15	1	0.992	0
14	95574729	G>A	0	DICER1	missense	c.2368C>T	p.(R790W)	exon14	1	0.992	0
19	49167998	G>A	0	NTN5	missense	c.658C>T	p.(R220C)	exon3	1	0.992	0
7	151845714	G>A	0	KMT2C	missense	c.13298C>T	p.(A4433V)	exon52	0.997	0.993	0.018
7	18067224	C>T	0	PRPS1L1	missense	c.182G>A	p.(G61D)	exon1	0.996	0.993	0.004
6	25813394	C>G	0	SLC17A1	missense	c.664G>C	p.(D222H)	exon7	1	0.993	0.001
1	156536205	C>T	148959897	IQGAP3	missense	c.259G>A	p.(D87N)	exon3	1	0.993	0
2	197106887	G>A	0	HECW2	missense	c.3571C>T	p.(R1191W)	exon20	1	0.993	0
9	102784415	C>T	0	ERP44	missense	c.380G>A	p.(R127Q)	exon5	1	0.993	0
X	48923351	C>T	0	CCDC120	missense	c.1036C>T	p.(R346W)	exon9	1	0.993	0
X	48923351	C>T	0	CCDC120	missense	c.895C>T	p.(R299W)	exon9	1	0.993	0
X	48923351	C>T	0	CCDC120	missense	c.931C>T	p.(R311W)	exon9	1	0.993	0
X	48923351	C>T	0	CCDC120	missense	c.931C>T	p.(R311W)	exon9	1	0.993	0
X	48923351	C>T	0	CCDC120	missense	c.931C>T	p.(R311W)	exon9	1	0.993	0
X	48923351	C>T	0	CCDC120	missense	c.895C>T	p.(R299W)	exon9	1	0.993	0
15	57816830	C>A	0	CGNL1	missense	c.2920C>A	p.(Q974K)	exon13	1	0.994	0.036
15	57816830	C>A	0	CGNL1	missense	c.2920C>A	p.(Q974K)	exon12	1	0.994	0.036
6	31940406	C>G	0	STK19	missense	c.439C>G	p.(R147G)	exon3	0.999	0.994	0.027
6	31940406	C>G	0	STK19	missense	c.439C>G	p.(R147G)	exon3	0.999	0.994	0.027
16	1263915	A>G	0	CACNA1H	missense	c.4913A>G	p.(H1638R)	exon27	0.999	0.994	0.026
16	1263915	A>G	0	CACNA1H	missense	c.4895A>G	p.(H1632R)	exon26	0.999	0.994	0.026
16	53338351	T>C	0	CHD9	missense	c.6433T>C	p.(S2145P)	exon31	0.999	0.994	0.018
3	7620458	G>A	0	GRM7	missense	c.1865G>A	p.(R622Q)	exon8	0.999	0.994	0.005
3	7620458	G>A	0	GRM7	missense	c.1865G>A	p.(R622Q)	exon8	0.999	0.994	0.005
19	15763419	C>T	0	CYP4F3	missense	c.959C>T	p.(A320V)	exon8	1	0.994	0.004
19	15763419	C>T	0	CYP4F3	missense	c.959C>T	p.(A320V)	exon8	1	0.994	0.004
19	15763419	C>T	0	CYP4F3	missense	c.959C>T	p.(A320V)	exon8	1	0.994	0.004
9	128118025	C>A	0	GAPVD1	missense	c.3941C>A	p.(A1314E)	exon24	1	0.994	0.004
15	26828534	C>T	0	GABRB3	missense	c.489G>A	p.(M163I)	exon5	1	0.994	0.002
15	26828534	C>T	0	GABRB3	missense	c.489G>A	p.(M163I)	exon5	1	0.994	0.002
15	26828534	C>T	0	GABRB3	missense	c.276G>A	p.(M92I)	exon3	1	0.994	0.002
15	26828534	C>T	0	GABRB3	missense	c.234G>A	p.(M78I)	exon6	1	0.994	0.002
15	26828534	C>T	0	GABRB3	missense	c.234G>A	p.(M78I)	exon3	1	0.994	0.002
2	26432717	C>A	0	HADHA	missense	c.1017G>T	p.(L339F)	exon11	1	0.994	0.002
12	118460135	C>A	0	RFC5	missense	c.392C>A	p.(T131N)	exon5	1	0.994	0.001
12	118460135	C>A	0	RFC5	missense	c.392C>A	p.(T131N)	exon5	1	0.994	0.001
12	118460135	C>A	0	RFC5	missense	c.329C>A	p.(T110N)	exon6	1	0.994	0.001
12	118460135	C>A	0	RFC5	missense	c.137C>A	p.(T46N)	exon6	1	0.994	0.001
2	213886838	C>G	0	IKZF2	missense	c.591G>C	p.(K197N)	exon6	0.999	0.994	0.001
2	213886838	C>G	0	IKZF2	missense	c.513G>C	p.(K171N)	exon7	0.999	0.994	0.001
1	197128563	A>G	0	ZBTB41	missense	c.2656T>C	p.(Y886H)	exon10	0.998	0.994	0
10	5042775	G>T	0	AKR1C2	missense	c.336C>A	p.(D112E)	exon4	1	0.994	0
10	5042775	G>T	0	AKR1C2	missense	c.336C>A	p.(D112E)	exon5	1	0.994	0
10	5042775	G>T	0	AKR1C2	missense	c.336C>A	p.(D112E)	exon3	1	0.994	0
16	2815265	C>A	0	SRRM2	missense	c.4736C>A	p.(S1579Y)	exon11	0.998	0.994	0
20	61512743	G>A	0	DIDO1	missense	c.4565C>T	p.(S1522F)	exon16	1	0.994	0
20	61512743	G>A	0	DIDO1	missense	c.4565C>T	p.(S1522F)	exon16	1	0.994	0
3	50324003	C>G	0	LSMEM2	missense	c.160C>G	p.(L54V)	exon2	0.996	0.994	0
11	66617104	G>C	0	PC	missense	c.3125C>G	p.(P1042R)	exon20	0.999	0.995	0.047
11	66617104	G>C	0	PC	missense	c.3125C>G	p.(P1042R)	exon19	0.999	0.995	0.047
11	66617104	G>C	0	PC	missense	c.3125C>G	p.(P1042R)	exon21	0.999	0.995	0.047
10	30317090	C>T	0	KIAA1462	missense	c.1987G>A	p.(D663N)	exon3	1	0.995	0.018
12	99076979	T>C	0	APAF1	missense	c.2105T>C	p.(V702A)	exon15	0.999	0.995	0.003
12	99076979	T>C	0	APAF1	missense	c.2072T>C	p.(V691A)	exon15	0.999	0.995	0.003
12	99076979	T>C	0	APAF1	missense	c.2105T>C	p.(V702A)	exon15	0.999	0.995	0.003
12	99076979	T>C	0	APAF1	missense	c.2072T>C	p.(V691A)	exon15	0.999	0.995	0.003
17	12620732	C>T	0	MYOCD	missense	c.247C>T	p.(L83F)	exon4	1	0.995	0.003
17	12620732	C>T	0	MYOCD	missense	c.247C>T	p.(L83F)	exon4	1	0.995	0.003
19	2850697	A>G	0	ZNF555	missense	c.116A>G	p.(N39S)	exon2	0.999	0.995	0.003
19	2850697	A>G	0	ZNF555	missense	c.116A>G	p.(N39S)	exon2	0.999	0.995	0.003
7	143416928	C>T	0	FAM115C	missense	c.776C>T	p.(A259V)	exon3	1	0.995	0.003
7	143416928	C>T	0	FAM115C	missense	c.776C>T	p.(A259V)	exon3	1	0.995	0.003
7	143416928	C>T	0	FAM115C	missense	c.284C>T	p.(A95V)	exon2	1	0.995	0.003
15	30663319	C>T	0	CHRFAM7A	missense	c.592G>A	p.(D198N)	exon8	1	0.995	0.001
15	30663319	C>T	0	CHRFAM7A	missense	c.319G>A	p.(D107N)	exon7	1	0.995	0.001
19	8434160	T>G	0	ANGPTL4	missense	c.605T>G	p.(F202C)	exon4	1	0.995	0.001
9	140357232	T>G	0	PNPLA7	missense	c.3397A>C	p.(S1133R)	exon30	1	0.995	0.001
9	140357232	T>G	0	PNPLA7	missense	c.3322A>C	p.(S1108R)	exon29	1	0.995	0.001
1	151384237	T>C	0	POGZ	missense	c.1790A>G	p.(Y597C)	exon12	1	0.995	0
1	151384237	T>C	0	POGZ	missense	c.1763A>G	p.(Y588C)	exon12	1	0.995	0
1	151384237	T>C	0	POGZ	missense	c.1631A>G	p.(Y544C)	exon10	1	0.995	0
1	151384237	T>C	0	POGZ	missense	c.1604A>G	p.(Y535C)	exon11	1	0.995	0
1	151384237	T>C	0	POGZ	missense	c.1505A>G	p.(Y502C)	exon10	1	0.995	0
19	49002894	C>G	0	LMTK3	missense	c.1519G>C	p.(E507Q)	exon12	1	0.995	0
2	32730150	G>C	0	BIRC6	missense	c.9578G>C	p.(R3193P)	exon50	0.999	0.995	0
9	133730284	C>T	0	ABL1	missense	c.407C>T	p.(T136M)	exon3	1	0.995	0
9	133730284	C>T	0	ABL1	missense	c.350C>T	p.(T117M)	exon3	1	0.995	0
12	46230691	C>T	0	ARID2	missense	c.940C>T	p.(R314C)	exon8	1	0.996	0.044
19	15375549	T>C	0	BRD4	missense	c.878A>G	p.(D293G)	exon6	1	0.996	0.022
19	15375549	T>C	0	BRD4	missense	c.878A>G	p.(D293G)	exon6	1	0.996	0.022
8	3046533	A>T	0	CSMD1	missense-near-splice	c.5399T>A	p.(V1800E)	exon35	1	0.996	0.009
7	157177678	A>G	0	DNAJB6	missense	c.596A>G	p.(N199S)	exon7	1	0.996	0.004
7	157177678	A>G	0	DNAJB6	missense	c.596A>G	p.(N199S)	exon7	1	0.996	0.004
17	53848508	T>C	0	PCTP	missense	c.301T>C	p.(W101R)	exon3	1	0.996	0.003
17	53848508	T>C	0	PCTP	missense	c.85T>C	p.(W29R)	exon3	1	0.996	0.003
9	139934810	G>A	0	NPDC1	missense-near-splice	c.787C>T	p.(R263W)	exon7	1	0.996	0.003
5	139819806	C>A	0	ANKHD1-EIF4EBP3	missense	c.720C>A	p.(S240R)	exon4	0.999	0.996	0.002
5	139819806	C>A	0	ANKHD1	missense	c.720C>A	p.(S240R)	exon4	0.999	0.996	0.002
5	139819806	C>A	0	ANKHD1	missense	c.720C>A	p.(S240R)	exon4	0.999	0.996	0.002
5	139819806	C>A	0	ANKHD1	missense	c.687C>A	p.(S229R)	exon4	0.999	0.996	0.002
5	139819806	C>A	0	ANKHD1	missense	c.720C>A	p.(S240R)	exon4	0.999	0.996	0.002
13	101288966	T>C	0	TMTC4	missense	c.1022A>G	p.(Y341C)	exon10	1	0.996	0.001
13	101288966	T>C	0	TMTC4	missense	c.965A>G	p.(Y322C)	exon9	1	0.996	0.001
15	86311654	T>C	201875447	KLHL25	missense	c.1388A>G	p.(Q463R)	exon2	1	0.996	0.001
19	1997374	C>T	0	BTBD2	missense	c.496G>A	p.(V166M)	exon2	1	0.996	0.001
3	37081716	G>A	0	MLH1	missense	c.1598G>A	p.(C533Y)	exon14	1	0.996	0.001
3	37081716	G>A	0	MLH1	missense	c.1598G>A	p.(C533Y)	exon14	1	0.996	0.001
3	37081716	G>A	0	MLH1	missense	c.1304G>A	p.(C435Y)	exon14	1	0.996	0.001
3	37081716	G>A	0	MLH1	missense	c.875G>A	p.(C292Y)	exon15	1	0.996	0.001
3	37081716	G>A	0	MLH1	missense	c.875G>A	p.(C292Y)	exon13	1	0.996	0.001
3	37081716	G>A	0	MLH1	missense	c.875G>A	p.(C292Y)	exon14	1	0.996	0.001
3	37081716	G>A	0	MLH1	missense	c.875G>A	p.(C292Y)	exon13	1	0.996	0.001
8	144358492	G>T	0	GLI4	missense	c.649G>T	p.(G217C)	exon4	1	0.996	0.001
1	205797834	A>G	0	PM20D1	missense	c.1423T>C	p.(Y475H)	exon13	1	0.996	0
1	226026444	G>A	0	EPHX1	missense	c.454G>A	p.(G152S)	exon4	1	0.996	0
1	226026444	G>A	0	EPHX1	missense	c.454G>A	p.(G152S)	exon4	1	0.996	0
17	4789777	T>C	0	MINK1	missense	c.805T>C	p.(C269R)	exon10	0.999	0.996	0
17	4789777	T>C	0	MINK1	missense	c.805T>C	p.(C269R)	exon10	0.999	0.996	0
17	4789777	T>C	0	MINK1	missense	c.805T>C	p.(C269R)	exon10	0.999	0.996	0
17	4789777	T>C	0	MINK1	missense	c.805T>C	p.(C269R)	exon10	0.999	0.996	0
19	1854681	C>G	0	KLF16	missense	c.536G>C	p.(R179P)	exon2	0.999	0.996	0
22	36140283	C>T	0	RBFOX2	missense	c.1325G>A	p.(R442Q)	exon14	1	0.996	0
22	36140283	C>T	0	RBFOX2	missense	c.1322G>A	p.(R441Q)	exon14	1	0.996	0
22	36140283	C>T	0	RBFOX2	missense	c.1112G>A	p.(R371Q)	exon13	1	0.996	0
22	36140283	C>T	0	RBFOX2	missense	c.1100G>A	p.(R367Q)	exon13	1	0.996	0
22	36140283	C>T	0	RBFOX2	missense	c.1072G>A	p.(E358K)	exon12	1	0.996	0
22	36140283	C>T	0	RBFOX2	missense	c.1063G>A	p.(E355K)	exon12	1	0.996	0
X	129149138	G>A	0	BCORL1	missense	c.2390G>A	p.(C797Y)	exon3	0.999	0.996	0
8	39502957	G>C	0	ADAM18	missense	c.1010G>C	p.(C337S)	exon11	1	0.997	0.045
22	38884082	G>A	0	DDX17	missense	c.1486C>T	p.(P496S)	exon12	1	0.997	0.011
22	38884082	G>A	0	DDX17	missense	c.1486C>T	p.(P496S)	exon12	1	0.997	0.011
17	35946557	T>G	0	SYNRG	missense	c.341A>C	p.(D114A)	exon4	1	0.997	0.007
17	35946557	T>G	0	SYNRG	missense	c.341A>C	p.(D114A)	exon4	1	0.997	0.007
17	35946557	T>G	0	SYNRG	missense	c.341A>C	p.(D114A)	exon4	1	0.997	0.007
17	35946557	T>G	0	SYNRG	missense	c.338A>C	p.(D113A)	exon4	1	0.997	0.007
17	35946557	T>G	0	SYNRG	missense	c.341A>C	p.(D114A)	exon4	1	0.997	0.007
17	35946557	T>G	0	SYNRG	missense	c.341A>C	p.(D114A)	exon4	1	0.997	0.007
17	35946557	T>G	0	SYNRG	missense	c.341A>C	p.(D114A)	exon4	1	0.997	0.007
1	209823359	A>C	0	LAMB3	missense	c.133T>G	p.(S45A)	exon2	1	0.997	0.006
1	209823359	A>C	0	LAMB3	missense	c.133T>G	p.(S45A)	exon3	1	0.997	0.006
1	209823359	A>C	0	LAMB3	missense	c.133T>G	p.(S45A)	exon3	1	0.997	0.006
2	242186202	C>A	0	HDLBP	missense	c.1915G>T	p.(A639S)	exon16	1	0.997	0.005
2	242186202	C>A	0	HDLBP	missense	c.1915G>T	p.(A639S)	exon16	1	0.997	0.005
2	242186202	C>A	0	HDLBP	missense	c.1816G>T	p.(A606S)	exon16	1	0.997	0.005
14	68229041	C>T	0	ZFYVE26	missense	c.6248G>A	p.(R2083Q)	exon34	1	0.997	0.004
1	156883034	C>T	0	PEAR1	missense	c.2471C>T	p.(T824I)	exon19	1	0.997	0.003
1	44201955	C>T	0	ST3GAL3	missense	c.22C>T	p.(R8C)	exon2	1	0.997	0.002
1	44201955	C>T	0	ST3GAL3	missense	c.22C>T	p.(R8C)	exon2	1	0.997	0.002
1	44201955	C>T	0	ST3GAL3	missense	c.22C>T	p.(R8C)	exon2	1	0.997	0.002
1	44201955	C>T	0	ST3GAL3	missense	c.22C>T	p.(R8C)	exon2	1	0.997	0.002
1	44201955	C>T	0	ST3GAL3	missense	c.22C>T	p.(R8C)	exon2	1	0.997	0.002
1	44201955	C>T	0	ST3GAL3	missense	c.22C>T	p.(R8C)	exon2	1	0.997	0.002
1	44201955	C>T	0	ST3GAL3	missense	c.22C>T	p.(R8C)	exon2	1	0.997	0.002
1	44201955	C>T	0	ST3GAL3	missense	c.22C>T	p.(R8C)	exon2	1	0.997	0.002
1	44201955	C>T	0	ST3GAL3	missense	c.22C>T	p.(R8C)	exon2	1	0.997	0.002
1	44201955	C>T	0	ST3GAL3	missense	c.22C>T	p.(R8C)	exon2	1	0.997	0.002
1	44201955	C>T	0	ST3GAL3	missense	c.22C>T	p.(R8C)	exon2	1	0.997	0.002
1	44201955	C>T	0	ST3GAL3	missense	c.22C>T	p.(R8C)	exon2	1	0.997	0.002
1	44201955	C>T	0	ST3GAL3	missense	c.22C>T	p.(R8C)	exon2	1	0.997	0.002
1	44201955	C>T	0	ST3GAL3	missense	c.22C>T	p.(R8C)	exon2	1	0.997	0.002
1	44201955	C>T	0	ST3GAL3	missense	c.22C>T	p.(R8C)	exon2	1	0.997	0.002
1	44201955	C>T	0	ST3GAL3	missense	c.22C>T	p.(R8C)	exon2	1	0.997	0.002
1	44201955	C>T	0	ST3GAL3	missense	c.22C>T	p.(R8C)	exon2	1	0.997	0.002
1	44201955	C>T	0	ST3GAL3	missense	c.22C>T	p.(R8C)	exon2	1	0.997	0.002
19	50209327	G>A	0	CPT1C	missense	c.1126G>A	p.(E376K)	exon11	1	0.997	0.002
19	50209327	G>A	0	CPT1C	missense	c.1126G>A	p.(E376K)	exon11	1	0.997	0.002
19	50209327	G>A	0	CPT1C	missense	c.1126G>A	p.(E376K)	exon10	1	0.997	0.002
19	50209327	G>A	0	CPT1C	missense	c.1093G>A	p.(E365K)	exon11	1	0.997	0.002
22	26830090	T>C	0	ASPHD2	missense	c.509T>C	p.(L170P)	exon2	0.999	0.997	0.002
3	42235388	G>A	0	TRAK1	missense	c.973G>A	p.(E325K)	exon9	1	0.997	0.002
3	42235388	G>A	0	TRAK1	missense	c.973G>A	p.(E325K)	exon9	1	0.997	0.002
3	42235388	G>A	0	TRAK1	missense	c.799G>A	p.(E267K)	exon8	1	0.997	0.002
3	42235388	G>A	0	TRAK1	missense	c.751G>A	p.(E251K)	exon8	1	0.997	0.002
3	42235388	G>A	0	TRAK1	missense	c.751G>A	p.(E251K)	exon8	1	0.997	0.002
3	123049782	C>T	0	ADCY5	missense	c.1600G>A	p.(A534T)	exon5	1	0.997	0.002
3	123049782	C>T	0	ADCY5	missense	c.550G>A	p.(A184T)	exon5	1	0.997	0.002
1	249106247	A>G	0	SH3BP5L	missense	c.1034T>C	p.(L345P)	exon7	0.999	0.997	0.001
11	610966	C>G	0	PHRF1	missense	c.4687C>G	p.(L1563V)	exon17	1	0.997	0.001
12	49225047	G>A	0	DDX23	missense	c.2117C>T	p.(A706V)	exon16	1	0.997	0.001
19	615843	C>G	0	HCN2	missense	c.2039C>G	p.(S680W)	exon8	1	0.997	0.001
1	9673136	C>T	0	TMEM201	missense	c.1996C>T	p.(R666C)	exon11	1	0.997	0
11	118868936	G>A	0	CCDC84	missense	c.29G>A	p.(C10Y)	exon1	0.999	0.997	0
19	23927743	A>C	0	ZNF681	missense	c.609T>G	p.(C203W)	exon4	1	0.997	0
3	10387773	G>A	0	ATP2B2	missense	c.2453C>T	p.(T818M)	exon17	1	0.997	0
3	10387773	G>A	0	ATP2B2	missense	c.2318C>T	p.(T773M)	exon14	1	0.997	0
4	47900786	C>A	0	NFXL1	missense	c.1077G>T	p.(W359C)	exon8	1	0.997	0
4	47900786	C>A	0	NFXL1	missense	c.1077G>T	p.(W359C)	exon8	1	0.997	0
4	47900786	C>A	0	NFXL1	missense	c.1077G>T	p.(W359C)	exon8	1	0.997	0
6	148835535	C>T	0	SASH1	missense	c.805C>T	p.(R269C)	exon9	1	0.997	0
7	98550922	C>T	0	TRRAP	missense	c.5575C>T	p.(R1859C)	exon39	1	0.997	0
7	98550922	C>T	0	TRRAP	missense	c.5521C>T	p.(R1841C)	exon38	1	0.997	0
17	34205584	G>C	0	CCL5	missense	c.136C>G	p.(H46D)	exon2	1	0.998	0.034
17	34205584	G>C	0	CCL5	missense	c.136C>G	p.(H46D)	exon2	1	0.998	0.034
20	60589640	G>C	0	TAF4	missense	c.1484C>G	p.(P495R)	exon2	1	0.998	0.026
12	50188719	G>A	0	NCKAP5L	missense	c.2924C>T	p.(A975V)	exon8	1	0.998	0.02
2	122125310	A>C	0	CLASP1	missense	c.3740T>G	p.(L1247R)	exon35	1	0.998	0.015
2	122125310	A>C	0	CLASP1	missense	c.3563T>G	p.(L1188R)	exon35	1	0.998	0.015
2	122125310	A>C	0	CLASP1	missense	c.3557T>G	p.(L1186R)	exon34	1	0.998	0.015
2	122125310	A>C	0	CLASP1	missense	c.3539T>G	p.(L1180R)	exon34	1	0.998	0.015
1	179077107	C>T	0	ABL2	missense	c.3295G>A	p.(A1099T)	exon12	0.999	0.998	0.013
1	179077107	C>T	0	ABL2	missense	c.3250G>A	p.(A1084T)	exon12	0.999	0.998	0.013
1	179077107	C>T	0	ABL2	missense	c.3232G>A	p.(A1078T)	exon11	0.999	0.998	0.013
1	179077107	C>T	0	ABL2	missense	c.2986G>A	p.(A996T)	exon13	0.999	0.998	0.013
1	179077107	C>T	0	ABL2	missense	c.2941G>A	p.(A981T)	exon13	0.999	0.998	0.013
1	179077107	C>T	0	ABL2	missense	c.2923G>A	p.(A975T)	exon12	0.999	0.998	0.013
1	179077107	C>T	0	ABL2	missense	c.2878G>A	p.(A960T)	exon12	0.999	0.998	0.013
19	1458039	G>A	0	APC2	missense	c.1283G>A	p.(R428H)	exon10	1	0.998	0.013
6	42796946	C>G	0	GLTSCR1L	missense	c.875C>G	p.(P292R)	exon5	1	0.998	0.009
15	79080700	C>T	0	ADAMTS7	missense	c.1195G>A	p.(D399N)	exon8	1	0.998	0.006
1	207874932	G>A	0	CR1L	missense	c.1297G>A	p.(G433R)	exon9	1	0.998	0.004
4	8230140	G>A	0	SH3TC1	missense	c.2719G>A	p.(A907T)	exon12	1	0.998	0.004
10	17199484	G>T	0	TRDMT1	missense	c.843C>A	p.(D281E)	exon8	1	0.998	0.003
15	45465888	G>A	0	SHF	missense	c.679C>T	p.(P227S)	exon5	1	0.998	0.003
17	34499220	C>T	0	TBC1D3B	missense	c.491G>A	p.(G164E)	exon7	1	0.998	0.002
7	8110752	C>T	0	GLCCI1	missense	c.1168C>T	p.(R390C)	exon6	1	0.998	0.002
8	17823633	A>G	0	PCM1	missense	c.2981A>G	p.(E994G)	exon19	1	0.998	0.002
8	29005051	G>A	0	KIF13B	missense	c.1882C>T	p.(R628C)	exon17	1	0.998	0.002
14	81302669	G>A	0	CEP128	missense	c.937C>T	p.(R313C)	exon11	1	0.998	0.001
15	75815580	G>A	0	PTPN9	missense	c.304C>T	p.(R102W)	exon4	1	0.998	0.001
2	197084846	T>C	0	HECW2	missense	c.4325A>G	p.(D1442G)	exon26	0.994	0.998	0.001
2	233712061	C>G	0	GIGYF2	missense	c.3527C>G	p.(P1176R)	exon29	1	0.998	0.001
2	233712061	C>G	0	GIGYF2	missense	c.3464C>G	p.(P1155R)	exon27	1	0.998	0.001
2	233712061	C>G	0	GIGYF2	missense	c.3464C>G	p.(P1155R)	exon29	1	0.998	0.001
2	233712061	C>G	0	GIGYF2	missense	c.3446C>G	p.(P1149R)	exon26	1	0.998	0.001
4	39929627	C>T	0	PDS5A	missense	c.296G>A	p.(R99H)	exon3	1	0.998	0.001
4	39929627	C>T	0	PDS5A	missense	c.296G>A	p.(R99H)	exon3	1	0.998	0.001
X	106031215	G>A	0	RNF128	missense	c.872G>A	p.(R291H)	exon4	1	0.998	0.001
X	106031215	G>A	0	RNF128	missense	c.794G>A	p.(R265H)	exon4	1	0.998	0.001
1	1957071	C>G	0	GABRD	missense	c.364C>G	p.(P122A)	exon4	1	0.998	0
1	3385486	C>T	0	ARHGEF16	missense	c.847C>T	p.(R283W)	exon5	1	0.998	0
1	43830302	C>T	0	ELOVL1	missense	c.392G>A	p.(R131Q)	exon6	1	0.998	0
1	43830302	C>T	0	ELOVL1	missense	c.392G>A	p.(R131Q)	exon6	1	0.998	0
1	43830302	C>T	0	ELOVL1	missense	c.311G>A	p.(R104Q)	exon5	1	0.998	0
1	43830302	C>T	0	ELOVL1	missense	c.149G>A	p.(R50Q)	exon5	1	0.998	0
10	102740667	T>C	0	SEMA4G	missense	c.1556T>C	p.(L519S)	exon12	1	0.998	0
10	102740667	T>C	0	SEMA4G	missense	c.1556T>C	p.(L519S)	exon12	1	0.998	0
11	67939039	C>G	0	SUV420H1	missense	c.791G>C	p.(W264S)	exon7	1	0.998	0
11	67939039	C>G	0	SUV420H1	missense	c.791G>C	p.(W264S)	exon7	1	0.998	0
11	103780457	A>G	0	PDGFD	missense	c.1078T>C	p.(C360R)	exon7	1	0.998	0
11	103780457	A>G	0	PDGFD	missense	c.1060T>C	p.(C354R)	exon7	1	0.998	0
12	52566841	A>T	0	KRT80	missense	c.938T>A	p.(I313N)	exon6	1	0.998	0
12	52566841	A>T	0	KRT80	missense	c.938T>A	p.(I313N)	exon6	1	0.998	0
12	65633984	C>G	0	LEMD3	missense	c.2092C>G	p.(H698D)	exon8	0.999	0.998	0
12	65633984	C>G	0	LEMD3	missense	c.2089C>G	p.(H697D)	exon8	0.999	0.998	0
16	719572	T>C	0	RHOT2	missense	c.242T>C	p.(V81A)	exon5	1	0.998	0
17	60679466	C>T	0	TLK2	missense	c.1784C>T	p.(S595L)	exon19	1	0.998	0
17	60679466	C>T	0	TLK2	missense	c.1688C>T	p.(S563L)	exon18	1	0.998	0
19	11569032	A>G	0	ELAVL3	missense	c.557T>C	p.(L186P)	exon5	1	0.998	0
19	11569032	A>G	0	ELAVL3	missense	c.557T>C	p.(L186P)	exon5	1	0.998	0
2	39944209	C>T	0	TMEM178A	missense	c.712C>T	p.(R238W)	exon4	1	0.998	0
2	39944209	C>T	0	TMEM178A	missense	c.166C>T	p.(R56W)	exon4	1	0.998	0
2	102083246	A>C	0	RFX8	missense	c.65T>G	p.(F22C)	exon2	1	0.998	0
2	166234111	C>T	0	SCN2A	missense	c.4259C>T	p.(T1420M)	exon22	1	0.998	0
2	166234111	C>T	0	SCN2A	missense	c.4259C>T	p.(T1420M)	exon23	1	0.998	0
2	166234111	C>T	0	SCN2A	missense	c.4259C>T	p.(T1420M)	exon23	1	0.998	0
2	166848006	T>C	0	SCN1A	missense	c.5779A>G	p.(R1927G)	exon26	1	0.998	0
2	166848006	T>C	0	SCN1A	missense	c.5779A>G	p.(R1927G)	exon28	1	0.998	0
2	166848006	T>C	0	SCN1A	missense	c.5746A>G	p.(R1916G)	exon26	1	0.998	0
2	166848006	T>C	0	SCN1A	missense	c.5695A>G	p.(R1899G)	exon26	1	0.998	0
22	19127459	T>C	0	DGCR14	missense	c.479A>G	p.(N160S)	exon4	1	0.998	0
3	37369172	T>C	0	GOLGA4	missense	c.5861T>C	p.(L1954S)	exon15	1	0.998	0
3	37369172	T>C	0	GOLGA4	missense	c.5795T>C	p.(L1932S)	exon14	1	0.998	0
3	176765107	A>G	0	TBL1XR1	missense	c.845T>C	p.(L282P)	exon9	1	0.998	0
5	140503243	G>C	0	PCDHB4	missense	c.1663G>C	p.(D555H)	exon1	1	0.998	0
7	30085846	C>A	0	PLEKHA8	missense	c.178C>A	p.(R60S)	exon3	1	0.998	0
7	30085846	C>A	0	PLEKHA8	missense	c.178C>A	p.(R60S)	exon3	1	0.998	0
7	30085846	C>A	0	PLEKHA8	missense	c.178C>A	p.(R60S)	exon3	1	0.998	0
8	61735090	G>A	0	CHD7	missense	c.2986G>A	p.(G996S)	exon12	0.999	0.998	0
X	54467212	T>G	0	TSR2	missense-near-splice	c.171T>G	p.(N57K)	exon2	0.999	0.998	0
17	80014816	G>A	0	GPS1	missense	c.1475G>A	p.(R492Q)	exon12	1	0.999	0.029
17	80014816	G>A	0	GPS1	missense	c.1367G>A	p.(R456Q)	exon12	1	0.999	0.029
1	44056693	A>C	0	PTPRF	missense	c.1000A>C	p.(S334R)	exon9	1	0.999	0.028
1	44056693	A>C	0	PTPRF	missense	c.1000A>C	p.(S334R)	exon9	1	0.999	0.028
12	108618620	G>T	0	WSCD2	missense	c.787G>T	p.(D263Y)	exon5	1	0.999	0.026
9	130270790	C>T	0	FAM129B	missense	c.1345G>A	p.(E449K)	exon11	1	0.999	0.025
9	130270790	C>T	0	FAM129B	missense	c.1306G>A	p.(E436K)	exon11	1	0.999	0.025
16	2115563	G>T	0	TSC2	missense	c.1643G>T	p.(R548M)	exon16	1	0.999	0.023
16	2115563	G>T	0	TSC2	missense	c.1643G>T	p.(R548M)	exon16	1	0.999	0.023
16	2115563	G>T	0	TSC2	missense	c.1643G>T	p.(R548M)	exon16	1	0.999	0.023
1	231935948	C>G	0	DISC1	missense	c.1880C>G	p.(A627G)	exon9	1	0.999	0.016
1	231935948	C>G	0	DISC1	missense	c.1784C>G	p.(A595G)	exon8	1	0.999	0.016
1	231935948	C>G	0	DISC1	missense	c.1784C>G	p.(A595G)	exon8	1	0.999	0.016
1	231935948	C>G	0	DISC1	missense	c.1784C>G	p.(A595G)	exon8	1	0.999	0.016
1	231935948	C>G	0	DISC1	missense	c.1784C>G	p.(A595G)	exon8	1	0.999	0.016
1	231935948	C>G	0	DISC1	missense	c.1418C>G	p.(A473G)	exon6	1	0.999	0.016
1	231935948	C>G	0	DISC1	missense	c.1784C>G	p.(A595G)	exon8	1	0.999	0.016
1	231935948	C>G	0	DISC1	missense	c.1784C>G	p.(A595G)	exon8	1	0.999	0.016
1	231935948	C>G	0	DISC1	missense	c.1784C>G	p.(A595G)	exon8	1	0.999	0.016
1	231935948	C>G	0	DISC1	missense	c.1784C>G	p.(A595G)	exon8	1	0.999	0.016
16	3644492	A>G	0	SLX4	missense	c.2122T>C	p.(F708L)	exon10	1	0.999	0.015
9	35106325	C>T	0	FAM214B	missense	c.1142G>A	p.(C381Y)	exon6	1	0.999	0.012
7	18624949	C>T	0	HDAC9	missense	c.68C>T	p.(P23L)	exon2	1	0.999	0.01
7	18624949	C>T	0	HDAC9	missense	c.68C>T	p.(P23L)	exon3	1	0.999	0.01
7	18624949	C>T	0	HDAC9	missense	c.68C>T	p.(P23L)	exon2	1	0.999	0.01
7	18624949	C>T	0	HDAC9	missense	c.68C>T	p.(P23L)	exon3	1	0.999	0.01
7	18624949	C>T	0	HDAC9	missense	c.194C>T	p.(P65L)	exon5	1	0.999	0.01
7	18624949	C>T	0	HDAC9	missense	c.68C>T	p.(P23L)	exon3	1	0.999	0.01
7	18624949	C>T	0	HDAC9	missense	c.68C>T	p.(P23L)	exon3	1	0.999	0.01
1	107691283	A>G	0	NTNG1	missense	c.68A>G	p.(Y23C)	exon2	1	0.999	0.009
1	107691283	A>G	0	NTNG1	missense	c.68A>G	p.(Y23C)	exon2	1	0.999	0.009
1	107691283	A>G	0	NTNG1	missense	c.68A>G	p.(Y23C)	exon2	1	0.999	0.009
11	119050981	C>T	0	NLRX1	missense	c.2251C>T	p.(R751C)	exon7	1	0.999	0.009
11	119050981	C>T	0	NLRX1	missense	c.2251C>T	p.(R751C)	exon7	1	0.999	0.009
5	61875913	A>C	0	LRRC70	missense	c.648A>C	p.(L216F)	exon2	1	0.999	0.009
5	175110636	C>T	0	HRH2	missense	c.400C>T	p.(R134W)	exon2	1	0.999	0.009
5	175110636	C>T	0	HRH2	missense	c.400C>T	p.(R134W)	exon1	1	0.999	0.009
9	133914290	A>G	0	LAMC3	missense	c.1016A>G	p.(D339G)	exon5	1	0.999	0.008
12	57573339	G>T	0	LRP1	missense-near-splice	c.4966G>T	p.(D1656Y)	exon29	1	0.999	0.005
8	106815698	A>C	0	ZFPM2	missense	c.3388A>C	p.(N1130H)	exon8	1	0.999	0.005
11	64331869	G>T	0	SLC22A11	missense	c.911G>T	p.(G304V)	exon5	1	0.999	0.004
7	103180706	G>A	0	RELN	missense	c.6868C>T	p.(R2290C)	exon44	1	0.999	0.004
7	103180706	G>A	0	RELN	missense	c.6868C>T	p.(R2290C)	exon44	1	0.999	0.004
10	50887799	T>C	0	C10orf53	missense	c.56T>C	p.(L19P)	exon1	1	0.999	0.003
10	50887799	T>C	0	C10orf53	missense	c.56T>C	p.(L19P)	exon1	1	0.999	0.003
19	38855701	G>A	0	CATSPERG	missense-near-splice	c.2557G>A	p.(V853M)	exon22	1	0.999	0.003
4	56883850	T>C	0	CEP135	missense	c.2839T>C	p.(S947P)	exon22	1	0.999	0.003
1	156878507	C>G	0	PEAR1	missense	c.1176C>G	p.(N392K)	exon10	1	0.999	0.002
1	228434310	G>A	0	OBSCN	missense	c.4115G>A	p.(C1372Y)	exon14	1	0.999	0.002
1	228434310	G>A	0	OBSCN	missense	c.3839G>A	p.(C1280Y)	exon13	1	0.999	0.002
1	228434310	G>A	0	OBSCN	missense	c.3839G>A	p.(C1280Y)	exon13	1	0.999	0.002
11	82536081	C>A	0	PRCP	missense	c.1421G>T	p.(G474V)	exon10	1	0.999	0.002
11	82536081	C>A	0	PRCP	missense	c.1358G>T	p.(G453V)	exon9	1	0.999	0.002
15	72050341	C>T	0	THSD4	missense	c.2516C>T	p.(P839L)	exon14	1	0.999	0.002
16	3842074	C>T	0	CREBBP	missense	c.1238G>A	p.(R413Q)	exon5	1	0.999	0.002
17	33586581	G>T	0	SLFN5	missense	c.872G>T	p.(G291V)	exon2	1	0.999	0.002
8	88885654	G>C	0	DCAF4L2	missense	c.546C>G	p.(I182M)	exon1	1	0.999	0.002
1	32669961	T>C	0	CCDC28B	missense	c.506T>C	p.(L169P)	exon4	1	0.999	0.001
1	200584483	G>A	0	KIF14	missense-near-splice	c.1367C>T	p.(T456M)	exon3	1	0.999	0.001
11	10821741	G>A	0	EIF4G2	missense	c.2015C>T	p.(P672L)	exon18	1	0.999	0.001
11	10821741	G>A	0	EIF4G2	missense	c.2015C>T	p.(P672L)	exon18	1	0.999	0.001
11	10821741	G>A	0	EIF4G2	missense	c.1901C>T	p.(P634L)	exon17	1	0.999	0.001
11	111626054	G>A	0	PPP2R1B	missense	c.808C>T	p.(R270C)	exon6	1	0.999	0.001
11	111626054	G>A	0	PPP2R1B	missense	c.616C>T	p.(R206C)	exon4	1	0.999	0.001
11	111626054	G>A	0	PPP2R1B	missense	c.808C>T	p.(R270C)	exon6	1	0.999	0.001
11	111626054	G>A	0	PPP2R1B	missense	c.808C>T	p.(R270C)	exon6	1	0.999	0.001
11	111626054	G>A	0	PPP2R1B	missense	c.427C>T	p.(R143C)	exon4	1	0.999	0.001
12	112926888	G>A	0	PTPN11	missense	c.1508G>A	p.(G503E)	exon13	1	0.999	0.001
18	8825785	G>A	0	SOGA2	missense	c.4277G>A	p.(R1426H)	exon15	1	0.999	0.001
2	128388847	G>C	0	MYO7B	missense	c.4926G>C	p.(W1642C)	exon36	1	0.999	0.001
20	34778600	G>A	0	EPB41L1	missense	c.1181G>A	p.(R394Q)	exon11	1	0.999	0.001
20	34778600	G>A	0	EPB41L1	missense	c.1181G>A	p.(R394Q)	exon12	1	0.999	0.001
20	34778600	G>A	0	EPB41L1	missense	c.995G>A	p.(R332Q)	exon11	1	0.999	0.001
20	34778600	G>A	0	EPB41L1	missense	c.995G>A	p.(R332Q)	exon11	1	0.999	0.001
20	34778600	G>A	0	EPB41L1	missense	c.1088G>A	p.(R363Q)	exon12	1	0.999	0.001
3	38889033	T>A	0	SCN11A	missense	c.4528A>T	p.(I1510F)	exon26	1	0.999	0.001
3	38892193	T>G	0	SCN11A	missense	c.4106A>C	p.(D1369A)	exon25	1	0.999	0.001
7	79840305	A>G	0	GNAI1	missense	c.611A>G	p.(Q204R)	exon6	0.998	0.999	0.001
7	79840305	A>G	0	GNAI1	missense	c.455A>G	p.(Q152R)	exon6	0.998	0.999	0.001
7	94539985	C>T	0	PPP1R9A	missense	c.560C>T	p.(S187F)	exon2	1	0.999	0.001
7	94539985	C>T	0	PPP1R9A	missense	c.560C>T	p.(S187F)	exon1	1	0.999	0.001
7	94539985	C>T	0	PPP1R9A	missense	c.560C>T	p.(S187F)	exon1	1	0.999	0.001
7	94539985	C>T	0	PPP1R9A	missense	c.560C>T	p.(S187F)	exon2	1	0.999	0.001
7	94539985	C>T	0	PPP1R9A	missense	c.560C>T	p.(S187F)	exon1	1	0.999	0.001
1	113252895	G>A	201874285	PPM1J	missense	c.1408C>T	p.(R470W)	exon10	1	0.999	0
1	117484681	T>C	0	PTGFRN	missense	c.394T>C	p.(Y132H)	exon2	1	0.999	0
10	89692790	G>A	0	PTEN	missense	c.274G>A	p.(D92N)	exon5	1	0.999	0
10	89692908	C>T	0	PTEN	missense	c.392C>T	p.(T131I)	exon5	1	0.999	0
11	1270631	G>T	0	MUC5B	missense	c.12521G>T	p.(C4174F)	exon31	1	0.999	0
11	47609658	C>T	0	FAM180B	missense	c.224C>T	p.(S75F)	exon3	1	0.999	0
11	64717272	G>T	0	C11orf85	missense	c.292C>A	p.(P98T)	exon6	1	0.999	0
11	95580994	T>C	0	MTMR2	missense	c.1063A>G	p.(N355D)	exon10	1	0.999	0
11	95580994	T>C	0	MTMR2	missense	c.847A>G	p.(N283D)	exon11	1	0.999	0
11	95580994	T>C	0	MTMR2	missense	c.847A>G	p.(N283D)	exon13	1	0.999	0
11	95580994	T>C	0	MTMR2	missense	c.847A>G	p.(N283D)	exon12	1	0.999	0
12	47472267	A>C	0	AMIGO2	missense	c.519T>G	p.(S173R)	exon2	1	0.999	0
12	47472267	A>C	0	AMIGO2	missense	c.519T>G	p.(S173R)	exon3	1	0.999	0
12	123214180	C>T	0	HCAR1	missense	c.707G>A	p.(S236N)	exon1	1	0.999	0
14	105707650	G>A	0	BRF1	missense	c.646C>T	p.(R216W)	exon6	1	0.999	0
14	105707650	G>A	0	BRF1	missense	c.565C>T	p.(R189W)	exon5	1	0.999	0
14	105707650	G>A	0	BRF1	missense	c.301C>T	p.(R101W)	exon6	1	0.999	0
14	105707650	G>A	0	BRF1	missense	c.301C>T	p.(R101W)	exon6	1	0.999	0
14	105707650	G>A	0	BRF1	missense	c.34C>T	p.(R12W)	exon2	1	0.999	0
16	1756621	A>G	0	MAPK8IP3	missense	c.281A>G	p.(Y94C)	exon1	1	0.999	0
16	1756621	A>G	0	MAPK8IP3	missense	c.281A>G	p.(Y94C)	exon1	1	0.999	0
19	3496623	G>C	0	DOHH	missense	c.190C>G	p.(Q64E)	exon2	1	0.999	0
19	3496623	G>C	0	DOHH	missense	c.190C>G	p.(Q64E)	exon2	1	0.999	0
2	73681132	T>G	0	ALMS1	missense	c.7475T>G	p.(L2492R)	exon8	1	0.999	0
2	166011075	C>T	0	SCN3A	missense	c.1267G>A	p.(V423M)	exon11	1	0.999	0
2	166011075	C>T	0	SCN3A	missense	c.1267G>A	p.(V423M)	exon11	1	0.999	0
2	166011075	C>T	0	SCN3A	missense	c.1267G>A	p.(V423M)	exon11	1	0.999	0
2	166231378	T>C	0	SCN2A	missense	c.4156T>C	p.(C1386R)	exon21	1	0.999	0
2	166231378	T>C	0	SCN2A	missense	c.4156T>C	p.(C1386R)	exon22	1	0.999	0
2	166231378	T>C	0	SCN2A	missense	c.4156T>C	p.(C1386R)	exon22	1	0.999	0
2	166848071	G>A	0	SCN1A	missense	c.5714C>T	p.(P1905L)	exon26	1	0.999	0
2	166848071	G>A	0	SCN1A	missense	c.5714C>T	p.(P1905L)	exon28	1	0.999	0
2	166848071	G>A	0	SCN1A	missense	c.5681C>T	p.(P1894L)	exon26	1	0.999	0
2	166848071	G>A	0	SCN1A	missense	c.5630C>T	p.(P1877L)	exon26	1	0.999	0
21	44839867	A>T	0	SIK1	missense	c.991T>A	p.(Y331N)	exon9	1	0.999	0
3	47049651	T>G	0	NBEAL2	missense	c.7694T>G	p.(L2565R)	exon50	1	0.999	0
3	137885960	T>C	0	DBR1	missense	c.677A>G	p.(H226R)	exon5	1	0.999	0
4	3031020	C>G	0	GRK4	missense	c.1153C>G	p.(P385A)	exon12	1	0.999	0
4	3031020	C>G	0	GRK4	missense	c.1057C>G	p.(P353A)	exon11	1	0.999	0
4	3031020	C>G	0	GRK4	missense	c.1153C>G	p.(P385A)	exon12	1	0.999	0
5	14394220	A>T	0	TRIO	missense	c.4292A>T	p.(K1431M)	exon28	1	0.999	0
5	149631595	T>A	0	CAMK2A	missense	c.548A>T	p.(E183V)	exon8	1	0.999	0
5	149631595	T>A	0	CAMK2A	missense	c.548A>T	p.(E183V)	exon8	1	0.999	0
6	27100385	C>T	0	HIST1H2BJ	missense	c.145G>A	p.(V49I)	exon1	0.999	0.999	0
6	51618094	A>G	0	PKHD1	missense	c.8855T>C	p.(L2952P)	exon57	1	0.999	0
6	51618094	A>G	0	PKHD1	missense	c.8855T>C	p.(L2952P)	exon57	1	0.999	0
6	53385640	G>A	0	GCLC	missense	c.382C>T	p.(R128W)	exon3	1	0.999	0
6	53385640	G>A	0	GCLC	missense	c.382C>T	p.(R128W)	exon3	1	0.999	0
6	70034815	T>A	0	BAI3	missense	c.2866T>A	p.(F956I)	exon21	1	0.999	0
8	106814868	A>G	0	ZFPM2	missense	c.2558A>G	p.(Y853C)	exon8	1	0.999	0
9	138774816	C>T	0	CAMSAP1	missense	c.269G>A	p.(R90H)	exon2	1	0.999	0
X	14599441	A>G	0	GLRA2	missense	c.407A>G	p.(N136S)	exon4	0.999	0.999	0
X	14599441	A>G	0	GLRA2	missense	c.407A>G	p.(N136S)	exon4	0.999	0.999	0
X	14599441	A>G	0	GLRA2	missense	c.407A>G	p.(N136S)	exon5	0.999	0.999	0
X	14599441	A>G	0	GLRA2	missense	c.140A>G	p.(N47S)	exon6	0.999	0.999	0
X	153669445	T>G	0	GDI1	missense	c.722T>G	p.(L241W)	exon7	1	0.999	0
9	131715118	C>A	0	NUP188	missense	c.154C>A	p.(P52T)	exon3	0.873	0.447	0.391
5	110843072	C>G	0	STARD4	missense	c.60G>C	p.(Q20H)	exon2	0.932	0.457	0.116
21	43412590	C>T	0	ZBTB21	missense	c.1615G>A	p.(G539R)	exon2	0.974	0.459	0.213
21	43412590	C>T	0	ZBTB21	missense	c.1615G>A	p.(G539R)	exon3	0.974	0.459	0.213
X	38016249	G>C	0	SRPX	missense	c.989C>G	p.(A330G)	exon8	0.892	0.459	0.168
X	38016249	G>C	0	SRPX	missense	c.929C>G	p.(A310G)	exon7	0.892	0.459	0.168
X	38016249	G>C	0	SRPX	missense	c.812C>G	p.(A271G)	exon7	0.892	0.459	0.168
X	38016249	G>C	0	SRPX	missense	c.989C>G	p.(A330G)	exon8	0.892	0.459	0.168
1	150529511	C>T	200684248	ADAMTSL4	missense	c.1846C>T	p.(P616S)	exon11	0.763	0.463	0.812
1	150529511	C>T	200684248	ADAMTSL4	missense	c.1846C>T	p.(P616S)	exon11	0.763	0.463	0.812
11	2185539	T>G	0	TH	missense	c.1511A>C	p.(Q504P)	exon14	0.579	0.472	0.322
11	2185539	T>G	0	TH	missense	c.1499A>C	p.(Q500P)	exon14	0.579	0.472	0.322
11	2185539	T>G	0	TH	missense	c.1418A>C	p.(Q473P)	exon13	0.579	0.472	0.322
1	86900408	G>C	0	CLCA2	missense	c.952G>C	p.(V318L)	exon6	0.898	0.472	0.265
19	42867226	C>G	0	MEGF8	missense	c.6085C>G	p.(Q2029E)	exon35	0.75	0.473	0.851
19	42867226	C>G	0	MEGF8	missense	c.5884C>G	p.(Q1962E)	exon34	0.75	0.473	0.851
17	61994789	G>C	0	GH1	missense	c.534C>G	p.(N178K)	exon5	0.787	0.474	0.068
17	61994789	G>C	0	GH1	missense	c.489C>G	p.(N163K)	exon5	0.787	0.474	0.068
17	61994789	G>C	0	GH1	missense	c.414C>G	p.(N138K)	exon4	0.787	0.474	0.068
17	61994789	G>C	0	GH1	missense	c.249C>G	p.(N83K)	exon3	0.787	0.474	0.068
17	61994789	G>C	0	GH1	missense	c.88C>G	p.(R30G)	exon2	0.787	0.474	0.068
17	73894951	G>T	0	MRPL38	missense	c.1123C>A	p.(P375T)	exon9	0.915	0.477	0.217
19	45315607	C>T	0	BCAM	missense	c.392C>T	p.(A131V)	exon3	0.996	0.479	0.093
19	45315607	C>T	0	BCAM	missense	c.392C>T	p.(A131V)	exon3	0.996	0.479	0.093
13	88327810	A>G	0	SLITRK5	missense	c.167A>G	p.(E56G)	exon2	0.598	0.482	0.107
2	88874874	A>C	0	EIF2AK3	missense	c.2127T>G	p.(I709M)	exon13	0.93	0.483	0.281
3	195510958	G>C	0	MUC4	missense	c.7493C>G	p.(P2498R)	exon2	0.985	0.484	0.082
16	1279732	C>A	201836020	TPSB2	missense	c.68G>T	p.(G23V)	exon3	0.975	0.489	-1
22	26118282	G>C	0	ADRBK2	missense	c.1932G>C	p.(K644N)	exon21	0.912	0.494	0.324
16	48576879	T>C	0	N4BP1	missense	c.2627A>G	p.(Q876R)	exon7	0.938	0.495	0.915
2	95774145	C>T	0	MRPS5	missense	c.412G>A	p.(G138S)	exon5	0.778	0.503	0.221
9	77339567	T>G	0	TRPM6	missense	c.6031A>C	p.(T2011P)	exon39	0.981	0.526	0.214
9	77339567	T>G	0	TRPM6	missense	c.6016A>C	p.(T2006P)	exon39	0.981	0.526	0.214
9	77339567	T>G	0	TRPM6	missense	c.6016A>C	p.(T2006P)	exon39	0.981	0.526	0.214
2	54040122	A>G	0	ERLEC1	missense	c.1138A>G	p.(T380A)	exon11	0.888	0.528	0.389
2	54040122	A>G	0	ERLEC1	missense	c.1138A>G	p.(T380A)	exon11	0.888	0.528	0.389
2	54040122	A>G	0	ERLEC1	missense	c.976A>G	p.(T326A)	exon10	0.888	0.528	0.389
3	4699938	G>A	0	ITPR1	missense	c.1082G>A	p.(R361H)	exon12	0.916	0.532	0.306
3	4699938	G>A	0	ITPR1	missense	c.1127G>A	p.(R376H)	exon13	0.916	0.532	0.306
3	4699938	G>A	0	ITPR1	missense	c.1082G>A	p.(R361H)	exon12	0.916	0.532	0.306
19	6926380	G>A	0	EMR1	missense	c.1990G>A	p.(G664S)	exon16	0.811	0.538	0.491
19	6926380	G>A	0	EMR1	missense	c.1834G>A	p.(G612S)	exon15	0.811	0.538	0.491
19	6926380	G>A	0	EMR1	missense	c.1795G>A	p.(G599S)	exon15	0.811	0.538	0.491
19	6926380	G>A	0	EMR1	missense	c.1567G>A	p.(G523S)	exon13	0.811	0.538	0.491
19	6926380	G>A	0	EMR1	missense	c.1459G>A	p.(G487S)	exon13	0.811	0.538	0.491
8	72246332	C>G	0	EYA1	missense-near-splice	c.202G>C	p.(A68P)	exon4	0.93	0.538	0.146
8	72246332	C>G	0	EYA1	missense-near-splice	c.202G>C	p.(A68P)	exon3	0.93	0.538	0.146
8	72246332	C>G	0	EYA1	missense-near-splice	c.103G>C	p.(A35P)	exon2	0.93	0.538	0.146
8	72246332	C>G	0	EYA1	missense-near-splice	c.202G>C	p.(A68P)	exon3	0.93	0.538	0.146
5	14487884	C>G	0	TRIO	missense	c.7147C>G	p.(P2383A)	exon48	0.915	0.543	0.531
20	32246607	C>T	0	NECAB3	missense	c.913G>A	p.(A305T)	exon9	0.642	0.549	0.39
20	32246607	C>T	0	NECAB3	missense	c.811G>A	p.(A271T)	exon10	0.642	0.549	0.39
12	11461769	G>T	144658455	PRB4	missense	c.148C>A	p.(P50T)	exon3	0.989	0.556	0.703
12	11461769	G>T	144658455	PRB4	missense	c.148C>A	p.(P50T)	exon3	0.989	0.556	0.703
12	11461769	G>T	144658455	PRB4	missense	c.148C>A	p.(P50T)	exon3	0.989	0.556	0.703
12	11461769	G>T	144658455	PRB4	missense	c.148C>A	p.(P50T)	exon3	0.989	0.556	0.703
6	56366405	T>A	0	DST	missense	c.13296A>T	p.(E4432D)	exon73	0.699	0.557	1
6	56366405	T>A	0	DST	missense	c.12882A>T	p.(E4294D)	exon71	0.699	0.557	1
6	56366405	T>A	0	DST	missense	c.12762A>T	p.(E4254D)	exon70	0.699	0.557	1
6	56366405	T>A	0	DST	missense	c.11784A>T	p.(E3928D)	exon60	0.699	0.557	1
2	54858514	G>C	0	SPTBN1	missense	c.3330G>C	p.(E1110D)	exon16	0.769	0.572	0.179
2	54858514	G>C	0	SPTBN1	missense	c.3291G>C	p.(E1097D)	exon15	0.769	0.572	0.179
2	17877683	T>G	0	SMC6	missense	c.2405A>C	p.(N802T)	exon21	0.889	0.577	0.079
2	17877683	T>G	0	SMC6	missense	c.2405A>C	p.(N802T)	exon22	0.889	0.577	0.079
2	32658756	C>G	0	BIRC6	missense	c.3293C>G	p.(A1098G)	exon13	0.982	0.581	0.144
20	10603465	C>A	0	SLX4IP	missense	c.665C>A	p.(A222E)	exon8	0.958	0.587	0.316
1	11205057	T>C	0	MTOR	missense	c.4732A>G	p.(M1578V)	exon33	0.508	0.59	0.177
2	32475483	T>C	0	NLRC4	missense	c.1450A>G	p.(T484A)	exon4	0.989	0.601	0.247
2	32475483	T>C	0	NLRC4	missense	c.1450A>G	p.(T484A)	exon4	0.989	0.601	0.247
2	32475483	T>C	0	NLRC4	missense	c.1450A>G	p.(T484A)	exon4	0.989	0.601	0.247
18	13049312	C>A	0	CEP192	missense	c.2522C>A	p.(T841K)	exon16	0.902	0.602	0.25
2	148695726	C>T	0	ORC4	missense	c.1111G>A	p.(V371I)	exon13	0.911	0.609	0.223
2	148695726	C>T	0	ORC4	missense	c.1111G>A	p.(V371I)	exon13	0.911	0.609	0.223
2	148695726	C>T	0	ORC4	missense	c.1111G>A	p.(V371I)	exon14	0.911	0.609	0.223
2	148695726	C>T	0	ORC4	missense	c.1111G>A	p.(V371I)	exon13	0.911	0.609	0.223
2	148695726	C>T	0	ORC4	missense	c.889G>A	p.(V297I)	exon12	0.911	0.609	0.223
2	148695726	C>T	0	ORC4	missense	c.859G>A	p.(V287I)	exon10	0.911	0.609	0.223
12	31613279	G>C	0	DENND5B	missense	c.941C>G	p.(T314S)	exon4	0.929	0.614	0.12
6	41657498	T>A	0	TFEB	missense	c.562A>T	p.(I188F)	exon4	0.935	0.62	0.173
6	41657498	T>A	0	TFEB	missense	c.520A>T	p.(I174F)	exon4	0.935	0.62	0.173
6	41657498	T>A	0	TFEB	missense	c.520A>T	p.(I174F)	exon4	0.935	0.62	0.173
6	41657498	T>A	0	TFEB	missense	c.520A>T	p.(I174F)	exon5	0.935	0.62	0.173
6	41657498	T>A	0	TFEB	missense	c.265A>T	p.(I89F)	exon3	0.935	0.62	0.173
10	47754794	C>T	200976247	ANXA8L2	missense	c.401C>T	p.(A134V)	exon5	0.938	0.623	0.628
5	179994868	C>T	0	CNOT6	missense	c.892C>T	p.(H298Y)	exon9	0.711	0.627	0.092
4	164394334	C>T	0	TKTL2	missense	c.553G>A	p.(V185M)	exon1	0.986	0.627	0.078
X	140994136	T>G	0	MAGEC1	missense	c.946T>G	p.(L316V)	exon4	0.88	0.636	0.23
1	39325126	G>C	0	RRAGC	missense	c.193C>G	p.(L65V)	exon1	0.849	0.638	0.069
1	39325126	G>C	0	RRAGC	missense	c.193C>G	p.(L65V)	exon1	0.849	0.638	0.069
19	50713825	C>T	0	MYH14	missense	c.203C>T	p.(A68V)	exon2	0.991	0.641	0.084
19	50713825	C>T	0	MYH14	missense	c.203C>T	p.(A68V)	exon2	0.991	0.641	0.084
19	50713825	C>T	0	MYH14	missense	c.203C>T	p.(A68V)	exon2	0.991	0.641	0.084
11	837476	G>C	0	CD151	missense	c.473G>C	p.(S158T)	exon6	0.792	0.643	0.185
11	837476	G>C	0	CD151	missense	c.473G>C	p.(S158T)	exon6	0.792	0.643	0.185
11	837476	G>C	0	CD151	missense	c.473G>C	p.(S158T)	exon7	0.792	0.643	0.185
11	837476	G>C	0	CD151	missense	c.473G>C	p.(S158T)	exon7	0.792	0.643	0.185
2	179425280	C>T	0	TTN	missense	c.85579G>A	p.(G28527S)	exon326	0.716	0.645	0.053
2	179425280	C>T	0	TTN	missense	c.80656G>A	p.(G26886S)	exon276	0.716	0.645	0.053
2	179425280	C>T	0	TTN	missense	c.77875G>A	p.(G25959S)	exon275	0.716	0.645	0.053
2	179425280	C>T	0	TTN	missense	c.58960G>A	p.(G19654S)	exon155	0.716	0.645	0.053
2	179425280	C>T	0	TTN	missense	c.58759G>A	p.(G19587S)	exon155	0.716	0.645	0.053
2	179425280	C>T	0	TTN	missense	c.58384G>A	p.(G19462S)	exon154	0.716	0.645	0.053
2	21225612	G>C	0	APOB	missense	c.12682C>G	p.(L4228V)	exon29	0.983	0.656	0.134
3	121507230	A>C	0	IQCB1	missense	c.1179T>G	p.(I393M)	exon12	0.911	0.66	0.09
3	121507230	A>C	0	IQCB1	missense	c.780T>G	p.(I260M)	exon9	0.911	0.66	0.09
22	16287562	G>C	202187764	POTEH	missense	c.324C>G	p.(C108W)	exon1	0.88	0.675	0.149
9	123261	C>T	0	CBWD1	missense	c.907G>A	p.(V303M)	exon13	0.845	0.675	0.056
9	123261	C>T	0	CBWD1	missense	c.850G>A	p.(V284M)	exon12	0.845	0.675	0.056
9	123261	C>T	0	CBWD1	missense	c.799G>A	p.(V267M)	exon14	0.845	0.675	0.056
1	40961433	A>G	0	ZFP69	missense	c.1283A>G	p.(H428R)	exon6	0.955	0.677	0.914
3	184008963	G>A	0	ECE2	missense	c.2324G>A	p.(R775H)	exon17	0.988	0.681	0.155
3	184008963	G>A	0	ECE2	missense	c.2108G>A	p.(R703H)	exon17	0.988	0.681	0.155
3	184008963	G>A	0	ECE2	missense	c.1970G>A	p.(R657H)	exon17	0.988	0.681	0.155
3	184008963	G>A	0	ECE2	missense	c.1883G>A	p.(R628H)	exon16	0.988	0.681	0.155
8	145095675	T>C	0	SPATC1	missense	c.973T>C	p.(S325P)	exon3	0.981	0.682	0.193
8	145095675	T>C	0	SPATC1	missense	c.973T>C	p.(S325P)	exon3	0.981	0.682	0.193
5	9050563	G>C	0	SEMA5A	missense	c.2852C>G	p.(S951C)	exon21	0.897	0.682	0.189
17	18827253	A>G	200548082	PRPSAP2	missense	c.760A>G	p.(I254V)	exon10	0.931	0.688	0.073
17	18827253	A>G	200548082	PRPSAP2	missense	c.640A>G	p.(I214V)	exon8	0.931	0.688	0.073
17	18827253	A>G	200548082	PRPSAP2	missense	c.760A>G	p.(I254V)	exon9	0.931	0.688	0.073
17	18827253	A>G	200548082	PRPSAP2	missense	c.502A>G	p.(I168V)	exon9	0.931	0.688	0.073
17	18827253	A>G	200548082	PRPSAP2	missense	c.502A>G	p.(I168V)	exon8	0.931	0.688	0.073
17	67178346	C>T	0	ABCA10	missense	c.2717G>A	p.(G906E)	exon23	0.902	0.716	0.198
1	19570149	G>T	0	EMC1	missense	c.339C>A	p.(N113K)	exon4	0.896	0.721	0.17
1	19570149	G>T	0	EMC1	missense	c.339C>A	p.(N113K)	exon4	0.896	0.721	0.17
1	19570149	G>T	0	EMC1	missense	c.339C>A	p.(N113K)	exon4	0.896	0.721	0.17
1	19570149	G>T	0	EMC1	missense	c.273C>A	p.(N91K)	exon3	0.896	0.721	0.17
1	158906752	A>G	0	PYHIN1	missense	c.52A>G	p.(N18D)	exon2	0.949	0.731	0.306
1	158906752	A>G	0	PYHIN1	missense	c.52A>G	p.(N18D)	exon2	0.949	0.731	0.306
1	158906752	A>G	0	PYHIN1	missense	c.52A>G	p.(N18D)	exon2	0.949	0.731	0.306
1	158906752	A>G	0	PYHIN1	missense	c.52A>G	p.(N18D)	exon2	0.949	0.731	0.306
19	3005882	T>C	0	TLE2	missense	c.1585A>G	p.(I529V)	exon16	0.799	0.731	0.101
19	3005882	T>C	0	TLE2	missense	c.1627A>G	p.(I543V)	exon17	0.799	0.731	0.101
19	3005882	T>C	0	TLE2	missense	c.1219A>G	p.(I407V)	exon14	0.799	0.731	0.101
1	152784969	G>A	0	LCE1B	missense	c.47G>A	p.(C16Y)	exon1	0.983	0.731	-1
19	11577075	T>A	0	ELAVL3	missense	c.245A>T	p.(Y82F)	exon3	0.904	0.733	0.053
19	11577075	T>A	0	ELAVL3	missense	c.245A>T	p.(Y82F)	exon3	0.904	0.733	0.053
19	20002847	C>T	0	ZNF253	missense	c.791C>T	p.(A264V)	exon4	0.935	0.734	0.083
3	169500345	C>T	0	MYNN	missense	c.1313C>T	p.(T438I)	exon5	0.98	0.737	0.382
3	169500345	C>T	0	MYNN	missense	c.1313C>T	p.(T438I)	exon6	0.98	0.737	0.382
3	169500345	C>T	0	MYNN	missense	c.1313C>T	p.(T438I)	exon4	0.98	0.737	0.382
8	9567684	G>C	0	TNKS	missense	c.1703G>C	p.(R568T)	exon11	0.785	0.739	0.339
12	12765112	T>A	0	CREBL2	missense	c.6T>A	p.(D2E)	exon1	0.953	0.739	0.081
11	45926730	G>A	0	MAPK8IP1	missense	c.1993G>A	p.(A665T)	exon11	0.981	0.745	0.177
19	15567402	G>A	0	RASAL3	missense	c.1487C>T	p.(A496V)	exon10	0.978	0.748	0.229
1	182852665	G>A	0	DHX9	missense	c.3155G>A	p.(R1052Q)	exon26	0.989	0.752	0.128
13	52004449	G>A	0	INTS6	missense	c.410C>T	p.(T137I)	exon4	0.958	0.77	0.108
13	52004449	G>A	0	INTS6	missense	c.371C>T	p.(T124I)	exon5	0.958	0.77	0.108
10	11789383	C>T	0	ECHDC3	missense	c.206C>T	p.(A69V)	exon2	0.975	0.771	0.1
2	61647938	T>C	0	USP34	missense	c.74A>G	p.(Q25R)	exon2	0.851	0.775	0.252
1	1141800	C>T	0	TNFRSF18	missense	c.152G>A	p.(R51Q)	exon1	0.99	0.776	0.293
1	1141800	C>T	0	TNFRSF18	missense	c.152G>A	p.(R51Q)	exon1	0.99	0.776	0.293
1	1141800	C>T	0	TNFRSF18	missense	c.152G>A	p.(R51Q)	exon1	0.99	0.776	0.293
16	67985843	A>G	0	SLC12A4	missense	c.1021T>C	p.(W341R)	exon7	0.921	0.776	0.115
16	67985843	A>G	0	SLC12A4	missense	c.1015T>C	p.(W339R)	exon8	0.921	0.776	0.115
16	67985843	A>G	0	SLC12A4	missense	c.1015T>C	p.(W339R)	exon8	0.921	0.776	0.115
16	67985843	A>G	0	SLC12A4	missense	c.997T>C	p.(W333R)	exon8	0.921	0.776	0.115
16	67985843	A>G	0	SLC12A4	missense	c.922T>C	p.(W308R)	exon8	0.921	0.776	0.115
17	80282593	C>T	0	SECTM1	missense	c.268G>A	p.(G90S)	exon3	0.994	0.778	0.212
14	24650802	C>G	0	IPO4	missense	c.2962G>C	p.(A988P)	exon28	0.98	0.782	0.206
16	2546400	A>C	0	TBC1D24	missense	c.251A>C	p.(K84T)	exon2	0.979	0.784	0.203
16	2546400	A>C	0	TBC1D24	missense	c.251A>C	p.(K84T)	exon2	0.979	0.784	0.203
3	27326353	C>G	0	NEK10	missense	c.1889G>C	p.(R630T)	exon22	0.975	0.784	0.185
16	79245677	G>C	0	WWOX	missense	c.1229G>C	p.(G410A)	exon9	0.992	0.794	1
12	53553919	G>A	0	CSAD	missense	c.1232C>T	p.(A411V)	exon14	0.977	0.796	0.756
12	53553919	G>A	0	CSAD	missense	c.1151C>T	p.(A384V)	exon14	0.977	0.796	0.756
12	53553919	G>A	0	CSAD	missense	c.452C>T	p.(A151V)	exon5	0.977	0.796	0.756
11	211335	A>G	0	RIC8A	missense	c.955A>G	p.(K319E)	exon5	0.977	0.814	0.064
16	2347351	G>T	0	ABCA3	missense	c.2242C>A	p.(L748M)	exon17	0.959	0.824	0.075
19	19257456	C>T	0	MEF2B	missense-near-splice	c.677G>A	p.(R226K)	exon7	0.994	0.826	0.135
19	19257456	C>T	0	MEF2BNB-MEF2B	missense-near-splice	c.677G>A	p.(R226K)	exon9	0.994	0.826	0.135
16	85690061	G>A	0	GSE1	missense	c.1102G>A	p.(E368K)	exon7	0.982	0.831	0.05
16	85690061	G>A	0	GSE1	missense	c.883G>A	p.(E295K)	exon6	0.982	0.831	0.05
16	85690061	G>A	0	GSE1	missense	c.790G>A	p.(E264K)	exon6	0.982	0.831	0.05
20	44983763	C>T	0	SLC35C2	missense	c.613G>A	p.(G205S)	exon7	0.998	0.835	1
20	44983763	C>T	0	SLC35C2	missense	c.526G>A	p.(G176S)	exon6	0.998	0.835	1
20	44983763	C>T	0	SLC35C2	missense	c.526G>A	p.(G176S)	exon6	0.998	0.835	1
20	44983763	C>T	0	SLC35C2	missense	c.526G>A	p.(G176S)	exon7	0.998	0.835	1
20	44983763	C>T	0	SLC35C2	missense	c.463G>A	p.(G155S)	exon6	0.998	0.835	1
20	44983763	C>T	0	SLC35C2	missense	c.184G>A	p.(G62S)	exon6	0.998	0.835	1
20	44983763	C>T	0	SLC35C2	missense	c.121G>A	p.(G41S)	exon6	0.998	0.835	1
20	62322272	A>G	0	RTEL1	missense	c.2600A>G	p.(Q867R)	exon27	0.988	0.836	0.249
20	62322272	A>G	0	RTEL1	missense	c.2528A>G	p.(Q843R)	exon27	0.988	0.836	0.249
12	133381371	C>G	0	GOLGA3	missense	c.1528G>C	p.(E510Q)	exon7	0.988	0.836	0.057
12	133381371	C>G	0	GOLGA3	missense	c.1528G>C	p.(E510Q)	exon7	0.988	0.836	0.057
17	61498409	A>G	0	TANC2	missense	c.5066A>G	p.(H1689R)	exon25	0.932	0.84	0.123
9	95782633	A>G	0	FGD3	missense	c.1421A>G	p.(N474S)	exon13	0.99	0.846	0.424
9	95782633	A>G	0	FGD3	missense	c.1421A>G	p.(N474S)	exon13	0.99	0.846	0.424
7	100488870	G>A	0	ACHE	missense	c.1643C>T	p.(P548L)	exon4	0.999	0.847	0.183
7	100488870	G>A	0	ACHE	missense	c.1643C>T	p.(P548L)	exon4	0.999	0.847	0.183
11	111784275	C>T	0	HSPB2	missense	c.205C>T	p.(L69F)	exon2	0.99	0.852	0.704
1	208391105	C>T	0	PLXNA2	missense	c.163G>A	p.(V55I)	exon2	0.999	0.852	0.211
1	160393871	C>T	0	VANGL2	missense	c.1103C>T	p.(T368I)	exon7	0.992	0.854	0.215
21	34050958	G>A	115061921	SYNJ1	missense	c.1624C>T	p.(R542C)	exon12	0.999	0.854	0.182
21	34050958	G>A	115061921	SYNJ1	missense	c.1516C>T	p.(R506C)	exon12	0.999	0.854	0.182
21	34050958	G>A	115061921	SYNJ1	missense	c.1624C>T	p.(R542C)	exon12	0.999	0.854	0.182
21	34050958	G>A	115061921	SYNJ1	missense	c.1507C>T	p.(R503C)	exon12	0.999	0.854	0.182
3	142733223	A>G	0	U2SURP	missense	c.293A>G	p.(K98R)	exon4	0.985	0.858	0.185
4	56756552	G>T	0	EXOC1	missense-near-splice	c.1539G>T	p.(K513N)	exon12	0.991	0.858	0.155
4	56756552	G>T	0	EXOC1	missense-near-splice	c.1539G>T	p.(K513N)	exon12	0.991	0.858	0.155
4	56756552	G>T	0	EXOC1	missense-near-splice	c.1494G>T	p.(K498N)	exon11	0.991	0.858	0.155
12	133428243	C>T	0	CHFR	missense	c.1489G>A	p.(A497T)	exon12	0.968	0.864	0.281
12	133428243	C>T	0	CHFR	missense	c.1486G>A	p.(A496T)	exon12	0.968	0.864	0.281
12	133428243	C>T	0	CHFR	missense	c.1453G>A	p.(A485T)	exon12	0.968	0.864	0.281
12	133428243	C>T	0	CHFR	missense	c.1366G>A	p.(A456T)	exon12	0.968	0.864	0.281
12	133428243	C>T	0	CHFR	missense	c.1213G>A	p.(A405T)	exon10	0.968	0.864	0.281
4	106155888	G>T	0	TET2	missense	c.789G>T	p.(E263D)	exon3	0.995	0.864	0.078
4	106155888	G>T	0	TET2	missense	c.789G>T	p.(E263D)	exon3	0.995	0.864	0.078
3	127395222	T>G	0	ABTB1	missense	c.428T>G	p.(M143R)	exon5	0.998	0.865	0.069
3	127395222	T>G	0	ABTB1	missense	c.2T>G	p.(M1R)	exon5	0.998	0.865	0.069
17	4647529	G>C	0	ZMYND15	missense	c.1540G>C	p.(V514L)	exon9	0.992	0.873	0.188
17	4647529	G>C	0	ZMYND15	missense	c.1540G>C	p.(V514L)	exon9	0.992	0.873	0.188
17	4647529	G>C	0	ZMYND15	missense	c.1423G>C	p.(V475L)	exon8	0.992	0.873	0.188
4	48852062	T>G	0	OCIAD1	missense	c.355T>G	p.(L119V)	exon6	0.994	0.873	0.05
4	48852062	T>G	0	OCIAD1	missense	c.340T>G	p.(L114V)	exon6	0.994	0.873	0.05
4	48852062	T>G	0	OCIAD1	missense	c.340T>G	p.(L114V)	exon6	0.994	0.873	0.05
4	48852062	T>G	0	OCIAD1	missense	c.340T>G	p.(L114V)	exon6	0.994	0.873	0.05
4	48852062	T>G	0	OCIAD1	missense	c.340T>G	p.(L114V)	exon6	0.994	0.873	0.05
4	48852062	T>G	0	OCIAD1	missense	c.340T>G	p.(L114V)	exon6	0.994	0.873	0.05
15	66208524	G>A	0	MEGF11	missense	c.2306C>T	p.(T769I)	exon18	0.958	0.875	0.384
3	69078988	T>C	0	TMF1	missense	c.2572A>G	p.(K858E)	exon11	0.993	0.879	0.208
1	47534295	T>C	0	CYP4Z1	missense-near-splice	c.179T>C	p.(F60S)	exon2	0.994	0.879	0.107
1	202119524	T>C	0	PTPN7	missense	c.1219A>G	p.(I407V)	exon9	0.922	0.882	0.082
1	202119524	T>C	0	PTPN7	missense	c.1126A>G	p.(I376V)	exon9	0.922	0.882	0.082
1	202119524	T>C	0	PTPN7	missense	c.1021A>G	p.(I341V)	exon8	0.922	0.882	0.082
16	84193294	G>C	0	DNAAF1	missense	c.756G>C	p.(L252F)	exon6	0.983	0.882	0.075
8	2965314	T>C	0	CSMD1	missense	c.6761A>G	p.(Q2254R)	exon45	0.936	0.885	0.744
12	57594563	A>G	0	LRP1	missense	c.10190A>G	p.(N3397S)	exon64	0.997	0.89	0.102
2	107068731	C>T	200225138	RGPD3	missense	c.712G>A	p.(A238T)	exon6	0.98	0.892	0.05
19	55396826	G>A	0	FCAR	missense	c.250G>A	p.(E84K)	exon3	0.995	0.898	0.612
19	55396826	G>A	0	FCAR	missense	c.214G>A	p.(E72K)	exon2	0.995	0.898	0.612
19	55396826	G>A	0	FCAR	missense	c.250G>A	p.(E84K)	exon3	0.995	0.898	0.612
19	55396826	G>A	0	FCAR	missense	c.214G>A	p.(E72K)	exon2	0.995	0.898	0.612
19	55396826	G>A	0	FCAR	missense	c.250G>A	p.(E84K)	exon3	0.995	0.898	0.612
19	55396826	G>A	0	FCAR	missense	c.214G>A	p.(E72K)	exon2	0.995	0.898	0.612
19	55396826	G>A	0	FCAR	missense	c.250G>A	p.(E84K)	exon3	0.995	0.898	0.612
19	55396826	G>A	0	FCAR	missense	c.214G>A	p.(E72K)	exon2	0.995	0.898	0.612
10	38343419	G>A	0	ZNF33A	missense	c.430G>A	p.(G144R)	exon5	0.997	0.9	0.164
10	38343419	G>A	0	ZNF33A	missense	c.421G>A	p.(G141R)	exon6	0.997	0.9	0.164
10	38343419	G>A	0	ZNF33A	missense	c.385G>A	p.(G129R)	exon4	0.997	0.9	0.164
10	38343419	G>A	0	ZNF33A	missense	c.367G>A	p.(G123R)	exon5	0.997	0.9	0.164
10	38343419	G>A	0	ZNF33A	missense	c.364G>A	p.(G122R)	exon5	0.997	0.9	0.164
10	38343419	G>A	0	ZNF33A	missense	c.238G>A	p.(G80R)	exon6	0.997	0.9	0.164
10	38343419	G>A	0	ZNF33A	missense	c.133G>A	p.(G45R)	exon6	0.997	0.9	0.164
10	38343419	G>A	0	ZNF33A	missense	c.31G>A	p.(G11R)	exon6	0.997	0.9	0.164
10	38343419	G>A	0	ZNF33A	missense	c.31G>A	p.(G11R)	exon5	0.997	0.9	0.164
10	38343419	G>A	0	ZNF33A	missense	c.31G>A	p.(G11R)	exon6	0.997	0.9	0.164
10	38343419	G>A	0	ZNF33A	missense	c.31G>A	p.(G11R)	exon6	0.997	0.9	0.164
3	160135571	G>A	0	SMC4	missense	c.1498G>A	p.(D500N)	exon10	0.98	0.901	0.102
3	160135571	G>A	0	SMC4	missense	c.1498G>A	p.(D500N)	exon11	0.98	0.901	0.102
1	210329133	T>G	0	SYT14	missense	c.1367T>G	p.(L456R)	exon8	0.991	0.906	0.054
1	210329133	T>G	0	SYT14	missense	c.1367T>G	p.(L456R)	exon8	0.991	0.906	0.054
1	210329133	T>G	0	SYT14	missense	c.1232T>G	p.(L411R)	exon7	0.991	0.906	0.054
1	210329133	T>G	0	SYT14	missense	c.1232T>G	p.(L411R)	exon7	0.991	0.906	0.054
1	210329133	T>G	0	SYT14	missense	c.1118T>G	p.(L373R)	exon8	0.991	0.906	0.054
8	3165969	G>A	0	CSMD1	missense	c.3688C>T	p.(R1230C)	exon24	0.999	0.908	0.058
11	88027200	C>G	0	CTSC	missense	c.1366G>C	p.(A456P)	exon7	0.959	0.912	0.115
19	47858422	G>T	0	DHX34	missense	c.832G>T	p.(V278L)	exon3	0.987	0.924	1
2	160289294	T>A	0	BAZ2B	missense	c.1874A>T	p.(D625V)	exon9	0.996	0.925	0.121
1	162737120	A>G	0	DDR2	missense	c.1264A>G	p.(R422G)	exon11	0.997	0.928	0.07
1	162737120	A>G	0	DDR2	missense	c.1264A>G	p.(R422G)	exon12	0.997	0.928	0.07
16	85691078	G>A	61743093	GSE1	missense	c.1508G>A	p.(R503Q)	exon8	1	0.929	0.403
16	85691078	G>A	61743093	GSE1	missense	c.1289G>A	p.(R430Q)	exon7	1	0.929	0.403
16	85691078	G>A	61743093	GSE1	missense	c.1196G>A	p.(R399Q)	exon7	1	0.929	0.403
8	103307441	T>G	0	UBR5	missense	c.4049A>C	p.(N1350T)	exon31	0.981	0.932	0.141
14	45400640	A>G	0	KLHL28	missense	c.1448T>C	p.(V483A)	exon4	0.995	0.932	1
22	50857408	C>T	0	PPP6R2	missense-near-splice	c.731C>T	p.(S244L)	exon7	0.998	0.933	0.091
22	50857408	C>T	0	PPP6R2	missense-near-splice	c.731C>T	p.(S244F)	exon7	0.998	0.933	0.091
22	50857408	C>T	0	PPP6R2	missense-near-splice	c.731C>T	p.(S244L)	exon7	0.998	0.933	0.091
22	50857408	C>T	0	PPP6R2	missense-near-splice	c.731C>T	p.(S244L)	exon7	0.998	0.933	0.091
3	195509626	G>C	0	MUC4	missense	c.8825C>G	p.(T2942S)	exon2	0.951	0.935	0.449
2	241514478	C>A	0	RNPEPL1	missense	c.1320C>A	p.(F440L)	exon7	0.993	0.935	0.225
19	33870437	A>C	0	CEBPG	missense	c.292A>C	p.(K98Q)	exon2	0.999	0.939	0.137
19	33870437	A>C	0	CEBPG	missense	c.292A>C	p.(K98Q)	exon2	0.999	0.939	0.137
22	40804965	A>G	0	SGSM3	missense	c.1931A>G	p.(D644G)	exon19	0.99	0.943	0.078
15	41801298	A>G	0	LTK	missense	c.1027T>C	p.(W343R)	exon8	0.994	0.944	0.822
15	41801298	A>G	0	LTK	missense	c.844T>C	p.(W282R)	exon7	0.994	0.944	0.822
15	41801298	A>G	0	LTK	missense	c.844T>C	p.(W282R)	exon7	0.994	0.944	0.822
20	19972904	A>C	0	RIN2	missense	c.2308A>C	p.(M770L)	exon10	0.927	0.945	0.126
20	19972904	A>C	0	RIN2	missense	c.2161A>C	p.(M721L)	exon9	0.927	0.945	0.126
1	183895386	G>A	0	RGL1	missense	c.2372G>A	p.(R791Q)	exon19	1	0.947	0.095
4	4303826	A>T	0	ZBTB49	missense	c.263A>T	p.(D88V)	exon3	0.969	0.948	0.443
4	88537421	G>T	0	DSPP	missense	c.3607G>T	p.(D1203Y)	exon5	0.996	0.95	-1
10	111872668	C>A	0	ADD3	missense	c.329C>A	p.(P110H)	exon3	0.998	0.951	0.061
10	111872668	C>A	0	ADD3	missense	c.329C>A	p.(P110H)	exon3	0.998	0.951	0.061
10	111872668	C>A	0	ADD3	missense	c.329C>A	p.(P110H)	exon3	0.998	0.951	0.061
5	71752302	T>C	0	ZNF366	missense	c.1453A>G	p.(S485G)	exon3	0.996	0.952	0.054
7	150068814	G>A	0	REPIN1	missense	c.655G>A	p.(A219T)	exon3	0.998	0.953	0.564
7	150068814	G>A	0	REPIN1	missense	c.484G>A	p.(A162T)	exon1	0.998	0.953	0.564
7	150068814	G>A	0	REPIN1	missense	c.484G>A	p.(A162T)	exon4	0.998	0.953	0.564
7	150068814	G>A	0	REPIN1	missense	c.484G>A	p.(A162T)	exon2	0.998	0.953	0.564
7	148777718	A>G	0	ZNF786	missense	c.110T>C	p.(V37A)	exon2	0.995	0.953	0.051
21	44273814	C>A	0	WDR4	missense	c.840G>T	p.(L280F)	exon9	0.998	0.955	0.12
21	44273814	C>A	0	WDR4	missense	c.840G>T	p.(L280F)	exon9	0.998	0.955	0.12
21	44273814	C>A	0	WDR4	missense	c.837G>T	p.(L279F)	exon9	0.998	0.955	0.12
21	44273814	C>A	0	WDR4	missense	c.402G>T	p.(L134F)	exon9	0.998	0.955	0.12
21	44273814	C>A	0	WDR4	missense	c.402G>T	p.(L134F)	exon9	0.998	0.955	0.12
21	44273814	C>A	0	WDR4	missense	c.402G>T	p.(L134F)	exon9	0.998	0.955	0.12
5	14364820	G>T	0	TRIO	missense	c.2649G>T	p.(E883D)	exon15	0.984	0.956	0.213
17	9083262	C>A	0	NTN1	missense	c.1346C>A	p.(A449D)	exon4	0.993	0.961	0.121
6	43099768	G>A	56188167	PTK7	missense	c.851G>A	p.(R284H)	exon6	1	0.961	0.051
6	43099768	G>A	56188167	PTK7	missense	c.827G>A	p.(R276H)	exon6	1	0.961	0.051
6	43099768	G>A	56188167	PTK7	missense	c.827G>A	p.(R276H)	exon6	1	0.961	0.051
6	43099768	G>A	56188167	PTK7	missense	c.827G>A	p.(R276H)	exon6	1	0.961	0.051
6	43099768	G>A	56188167	PTK7	missense	c.827G>A	p.(R276H)	exon6	1	0.961	0.051
19	9451802	A>T	0	ZNF559	missense	c.377A>T	p.(K126I)	exon5	0.999	0.962	0.117
19	9451802	A>T	0	ZNF559	missense	c.185A>T	p.(K62I)	exon6	0.999	0.962	0.117
19	9451802	A>T	0	ZNF559	missense	c.59A>T	p.(K20I)	exon5	0.999	0.962	0.117
19	9451802	A>T	0	ZNF559	missense	c.377A>T	p.(K126I)	exon5	0.999	0.962	0.117
19	9451802	A>T	0	ZNF559	missense	c.269A>T	p.(K90I)	exon6	0.999	0.962	0.117
19	9451802	A>T	0	ZNF559	missense	c.185A>T	p.(K62I)	exon6	0.999	0.962	0.117
19	9451802	A>T	0	ZNF559	missense	c.185A>T	p.(K62I)	exon6	0.999	0.962	0.117
19	9451802	A>T	0	ZNF559	missense	c.185A>T	p.(K62I)	exon6	0.999	0.962	0.117
6	43109472	G>A	0	PTK7	missense	c.1709G>A	p.(R570Q)	exon11	1	0.964	0.09
6	43109472	G>A	0	PTK7	missense	c.1685G>A	p.(R562Q)	exon11	1	0.964	0.09
6	43109472	G>A	0	PTK7	missense	c.1565G>A	p.(R522Q)	exon10	1	0.964	0.09
6	43109472	G>A	0	PTK7	missense	c.1685G>A	p.(R562Q)	exon11	1	0.964	0.09
6	43109472	G>A	0	PTK7	missense	c.1295G>A	p.(R432Q)	exon8	1	0.964	0.09
2	27258861	A>G	0	TMEM214	missense	c.661A>G	p.(I221V)	exon5	0.996	0.965	0.18
2	27258861	A>G	0	TMEM214	missense	c.526A>G	p.(I176V)	exon4	0.996	0.965	0.18
17	49057167	C>T	0	SPAG9	missense	c.3349G>A	p.(A1117T)	exon26	0.996	0.966	0.165
17	49057167	C>T	0	SPAG9	missense	c.3319G>A	p.(A1107T)	exon26	0.996	0.966	0.165
17	49057167	C>T	0	SPAG9	missense	c.3307G>A	p.(A1103T)	exon25	0.996	0.966	0.165
17	49057167	C>T	0	SPAG9	missense	c.2878G>A	p.(A960T)	exon22	0.996	0.966	0.165
12	120172026	T>C	0	CIT	missense	c.3293A>G	p.(Q1098R)	exon26	0.993	0.968	0.227
12	120172026	T>C	0	CIT	missense	c.3167A>G	p.(Q1056R)	exon25	0.993	0.968	0.227
17	43907519	G>C	0	CRHR1	missense	c.581G>C	p.(R194P)	exon7	0.999	0.968	0.05
17	43907519	G>C	0	CRHR1	missense	c.494G>C	p.(R165P)	exon6	0.999	0.968	0.05
17	43907519	G>C	0	CRHR1	missense	c.494G>C	p.(R165P)	exon6	0.999	0.968	0.05
17	43907519	G>C	0	CRHR1	missense	c.374G>C	p.(R125P)	exon5	0.999	0.968	0.05
10	55698706	C>T	0	PCDH15	missense	c.3257G>A	p.(G1086E)	exon26	0.996	0.969	0.543
10	55698706	C>T	0	PCDH15	missense	c.3242G>A	p.(G1081E)	exon25	0.996	0.969	0.543
10	55698706	C>T	0	PCDH15	missense	c.3242G>A	p.(G1081E)	exon25	0.996	0.969	0.543
10	55698706	C>T	0	PCDH15	missense	c.3242G>A	p.(G1081E)	exon25	0.996	0.969	0.543
10	55698706	C>T	0	PCDH15	missense	c.3176G>A	p.(G1059E)	exon24	0.996	0.969	0.543
10	55698706	C>T	0	PCDH15	missense	c.3176G>A	p.(G1059E)	exon24	0.996	0.969	0.543
10	55698706	C>T	0	PCDH15	missense	c.3131G>A	p.(G1044E)	exon24	0.996	0.969	0.543
10	55698706	C>T	0	PCDH15	missense	c.3029G>A	p.(G1010E)	exon23	0.996	0.969	0.543
10	55698706	C>T	0	PCDH15	missense	c.3278G>A	p.(G1093E)	exon27	0.996	0.969	0.543
10	55698706	C>T	0	PCDH15	missense	c.3257G>A	p.(G1086E)	exon26	0.996	0.969	0.543
10	55698706	C>T	0	PCDH15	missense	c.3242G>A	p.(G1081E)	exon25	0.996	0.969	0.543
10	55698706	C>T	0	PCDH15	missense	c.3242G>A	p.(G1081E)	exon25	0.996	0.969	0.543
8	19701609	G>A	0	INTS10	missense	c.1742G>A	p.(R581K)	exon15	0.974	0.969	0.425
7	143882511	C>T	201839312	CTAGE4	missense	c.1915C>T	p.(P639S)	exon1	0.998	0.969	0.052
12	101699737	A>G	0	UTP20	missense	c.1826A>G	p.(Y609C)	exon16	1	0.971	0.135
3	179096450	A>T	0	MFN1	missense	c.1510A>T	p.(S504C)	exon14	1	0.971	0.104
6	84375281	G>T	0	SNAP91	missense	c.150C>A	p.(N50K)	exon3	0.998	0.971	0.058
6	84375281	G>T	0	SNAP91	missense	c.150C>A	p.(N50K)	exon3	0.998	0.971	0.058
6	84375281	G>T	0	SNAP91	missense	c.150C>A	p.(N50K)	exon3	0.998	0.971	0.058
6	84375281	G>T	0	SNAP91	missense	c.45C>A	p.(N15K)	exon6	0.998	0.971	0.058
6	84375281	G>T	0	SNAP91	missense	c.150C>A	p.(N50K)	exon3	0.998	0.971	0.058
22	36684831	C>T	0	MYH9	missense	c.4712G>A	p.(R1571Q)	exon33	0.999	0.973	0.106
15	53081003	T>C	0	ONECUT1	missense	c.1079A>G	p.(Q360R)	exon1	0.795	0.973	0.056
7	81662204	C>G	0	CACNA2D1	missense	c.1052G>C	p.(R351T)	exon12	0.999	0.974	0.079
17	8457299	T>C	0	MYH10	missense	c.794A>G	p.(Y265C)	exon8	1	0.978	0.136
17	8457299	T>C	0	MYH10	missense	c.791A>G	p.(Y264C)	exon8	1	0.978	0.136
17	8457299	T>C	0	MYH10	missense	c.764A>G	p.(Y255C)	exon7	1	0.978	0.136
X	152087576	G>A	0	ZNF185	missense	c.481G>A	p.(E161K)	exon7	0.999	0.978	0.077
X	152087576	G>A	0	ZNF185	missense	c.481G>A	p.(E161K)	exon7	0.999	0.978	0.077
X	152087576	G>A	0	ZNF185	missense	c.481G>A	p.(E161K)	exon7	0.999	0.978	0.077
X	152087576	G>A	0	ZNF185	missense	c.481G>A	p.(E161K)	exon7	0.999	0.978	0.077
X	152087576	G>A	0	ZNF185	missense	c.481G>A	p.(E161K)	exon7	0.999	0.978	0.077
X	152087576	G>A	0	ZNF185	missense	c.481G>A	p.(E161K)	exon7	0.999	0.978	0.077
X	152087576	G>A	0	ZNF185	missense	c.76G>A	p.(E26K)	exon2	0.999	0.978	0.077
9	128092441	C>G	0	GAPVD1	missense	c.2117C>G	p.(T706S)	exon11	0.99	0.979	0.956
16	67660530	A>C	0	CTCF	missense	c.1430A>C	p.(H477P)	exon8	0.995	0.979	0.456
16	67660530	A>C	0	CTCF	missense	c.446A>C	p.(H149P)	exon6	0.995	0.979	0.456
1	224612259	G>A	0	WDR26	missense	c.725C>T	p.(P242L)	exon4	1	0.979	0.096
1	224612259	G>A	0	WDR26	missense	c.677C>T	p.(P226L)	exon4	1	0.979	0.096
9	79932586	A>T	0	VPS13A	missense	c.4928A>T	p.(D1643V)	exon40	0.999	0.979	0.07
9	79932586	A>T	0	VPS13A	missense	c.4811A>T	p.(D1604V)	exon39	0.999	0.979	0.07
9	79932586	A>T	0	VPS13A	missense	c.4928A>T	p.(D1643V)	exon40	0.999	0.979	0.07
9	79932586	A>T	0	VPS13A	missense	c.4928A>T	p.(D1643V)	exon40	0.999	0.979	0.07
3	195508702	G>A	200473221	MUC4	missense	c.9749C>T	p.(P3250L)	exon2	0.991	0.979	0.066
10	70143890	T>C	0	RUFY2	missense	c.845A>G	p.(N282S)	exon9	0.996	0.98	0.818
10	70143890	T>C	0	RUFY2	missense	c.638A>G	p.(N213S)	exon8	0.996	0.98	0.818
10	70143890	T>C	0	RUFY2	missense	c.566A>G	p.(N189S)	exon8	0.996	0.98	0.818
12	124887011	T>C	0	NCOR2	missense	c.1579A>G	p.(K527E)	exon16	0.996	0.981	0.509
12	124887011	T>C	0	NCOR2	missense	c.1576A>G	p.(K526E)	exon16	0.996	0.981	0.509
12	124887011	T>C	0	NCOR2	missense	c.1576A>G	p.(K526E)	exon16	0.996	0.981	0.509
3	128813981	C>T	0	ISY1-RAB43	missense	c.883G>A	p.(G295S)	exon12	1	0.982	0.173
3	128813981	C>T	0	RAB43	missense	c.236G>A	p.(R79Q)	exon3	1	0.982	0.173
3	128813981	C>T	0	RAB43	missense	c.236G>A	p.(R79Q)	exon3	1	0.982	0.173
3	128813981	C>T	0	RAB43	missense	c.236G>A	p.(R79Q)	exon2	1	0.982	0.173
3	128813981	C>T	0	RAB43	missense	c.236G>A	p.(R79Q)	exon3	1	0.982	0.173
3	128813981	C>T	0	RAB43	missense	c.236G>A	p.(R79Q)	exon3	1	0.982	0.173
3	128813981	C>T	0	RAB43	missense	c.236G>A	p.(R79Q)	exon2	1	0.982	0.173
4	30724309	G>A	0	PCDH7	missense	c.1265G>A	p.(R422H)	exon1	1	0.983	0.142
4	30724309	G>A	0	PCDH7	missense	c.1265G>A	p.(R422H)	exon1	1	0.983	0.142
4	30724309	G>A	0	PCDH7	missense	c.1265G>A	p.(R422H)	exon1	1	0.983	0.142
4	30724309	G>A	0	PCDH7	missense	c.1265G>A	p.(R422H)	exon1	1	0.983	0.142
3	11067505	G>T	0	SLC6A1	missense	c.896G>T	p.(G299V)	exon9	1	0.983	0.106
2	152403966	A>G	0	NEB	missense	c.20344T>C	p.(Y6782H)	exon133	0.992	0.985	0.45
2	152403966	A>G	0	NEB	missense	c.20344T>C	p.(Y6782H)	exon133	0.992	0.985	0.45
2	152403966	A>G	0	NEB	missense	c.20344T>C	p.(Y6782H)	exon133	0.992	0.985	0.45
2	152403966	A>G	0	NEB	missense	c.15241T>C	p.(Y5081H)	exon106	0.992	0.985	0.45
6	135507151	G>A	0	MYB	missense	c.134G>A	p.(R45Q)	exon2	0.999	0.985	0.123
6	135507151	G>A	0	MYB	missense	c.134G>A	p.(R45Q)	exon2	0.999	0.985	0.123
6	135507151	G>A	0	MYB	missense	c.134G>A	p.(R45Q)	exon2	0.999	0.985	0.123
6	135507151	G>A	0	MYB	missense	c.134G>A	p.(R45Q)	exon2	0.999	0.985	0.123
6	135507151	G>A	0	MYB	missense	c.134G>A	p.(R45Q)	exon2	0.999	0.985	0.123
6	135507151	G>A	0	MYB	missense	c.134G>A	p.(R45Q)	exon2	0.999	0.985	0.123
6	135507151	G>A	0	MYB	missense	c.134G>A	p.(R45Q)	exon2	0.999	0.985	0.123
6	135507151	G>A	0	MYB	missense	c.134G>A	p.(R45Q)	exon2	0.999	0.985	0.123
16	19567064	C>T	0	C16orf62	missense	c.280C>T	p.(P94S)	exon1	0.996	0.986	0.193
15	100272044	T>C	0	LYSMD4	missense	c.73A>G	p.(S25G)	exon3	1	0.986	0.06
15	100272044	T>C	0	LYSMD4	missense	c.73A>G	p.(S25G)	exon3	1	0.986	0.06
19	17318044	A>G	0	MYO9B	missense	c.5615A>G	p.(K1872R)	exon35	0.998	0.987	0.367
19	17318044	A>G	0	MYO9B	missense	c.5615A>G	p.(K1872R)	exon35	0.998	0.987	0.367
3	129239066	C>G	0	IFT122	missense	c.3837C>G	p.(C1279W)	exon31	0.998	0.987	0.189
3	129239066	C>G	0	IFT122	missense	c.3684C>G	p.(C1228W)	exon30	0.998	0.987	0.189
3	129239066	C>G	0	IFT122	missense	c.3663C>G	p.(C1221W)	exon30	0.998	0.987	0.189
3	129239066	C>G	0	IFT122	missense	c.3507C>G	p.(C1169W)	exon29	0.998	0.987	0.189
3	129239066	C>G	0	IFT122	missense	c.3354C>G	p.(C1118W)	exon27	0.998	0.987	0.189
3	129239066	C>G	0	IFT122	missense	c.3234C>G	p.(C1078W)	exon31	0.998	0.987	0.189
3	129239066	C>G	0	IFT122	missense	c.3057C>G	p.(C1019W)	exon28	0.998	0.987	0.189
7	30101537	A>G	0	PLEKHA8	missense	c.1123A>G	p.(N375D)	exon11	0.996	0.987	1
7	30101537	A>G	0	PLEKHA8	missense	c.1123A>G	p.(N375D)	exon11	0.996	0.987	1
7	30101537	A>G	0	PLEKHA8	missense	c.1123A>G	p.(N375D)	exon11	0.996	0.987	1
7	101091005	C>T	199640859	COL26A1	missense	c.322C>T	p.(R108C)	exon3	1	0.987	-1
7	101091005	C>T	199640859	COL26A1	missense	c.316C>T	p.(R106C)	exon3	1	0.987	-1
9	140137227	C>T	0	TUBB4B	missense	c.557C>T	p.(T186I)	exon4	0.973	0.987	-1
2	1658190	C>T	0	PXDN	missense	c.1928G>A	p.(R643Q)	exon15	1	0.988	0.328
18	30260416	G>A	0	KLHL14	missense	c.1385C>T	p.(A462V)	exon6	0.999	0.989	0.201
7	135122938	C>T	0	CNOT4	missense	c.142G>A	p.(D48N)	exon2	0.996	0.99	0.486
7	135122938	C>T	0	CNOT4	missense	c.142G>A	p.(D48N)	exon2	0.996	0.99	0.486
7	135122938	C>T	0	CNOT4	missense	c.142G>A	p.(D48N)	exon2	0.996	0.99	0.486
7	135122938	C>T	0	CNOT4	missense	c.142G>A	p.(D48N)	exon2	0.996	0.99	0.486
7	135122938	C>T	0	CNOT4	missense	c.142G>A	p.(D48N)	exon2	0.996	0.99	0.486
7	135122938	C>T	0	CNOT4	missense	c.142G>A	p.(D48N)	exon2	0.996	0.99	0.486
11	124761588	C>T	0	ROBO4	missense	c.1658G>A	p.(R553Q)	exon11	0.999	0.99	0.241
1	23520417	G>T	0	HTR1D	missense	c.296C>A	p.(T99N)	exon1	0.999	0.99	0.076
15	51766611	C>T	0	DMXL2	missense	c.7143G>A	p.(M2381I)	exon28	0.997	0.99	0.074
15	51766611	C>T	0	DMXL2	missense	c.7140G>A	p.(M2380I)	exon28	0.997	0.99	0.074
15	51766611	C>T	0	DMXL2	missense	c.5232G>A	p.(M1744I)	exon26	0.997	0.99	0.074
2	216251636	T>G	0	FN1	missense	c.4388A>C	p.(N1463T)	exon28	0.997	0.99	1
2	216251636	T>G	0	FN1	missense	c.4115A>C	p.(N1372T)	exon27	0.997	0.99	1
2	216251636	T>G	0	FN1	missense	c.4115A>C	p.(N1372T)	exon27	0.997	0.99	1
2	216251636	T>G	0	FN1	missense	c.4115A>C	p.(N1372T)	exon27	0.997	0.99	1
2	216251636	T>G	0	FN1	missense	c.4115A>C	p.(N1372T)	exon27	0.997	0.99	1
11	65780408	G>C	0	CST6	missense	c.352G>C	p.(G118R)	exon2	1	0.991	0.271
11	47270271	C>T	0	ACP2	missense	c.70G>A	p.(V24M)	exon1	0.996	0.991	0.184
11	47270271	C>T	0	ACP2	missense	c.70G>A	p.(V24M)	exon1	0.996	0.991	0.184
19	36350434	A>T	0	KIRREL2	missense	c.574A>T	p.(T192S)	exon5	0.999	0.992	0.582
19	36350434	A>T	0	KIRREL2	missense	c.574A>T	p.(T192S)	exon5	0.999	0.992	0.582
19	36350434	A>T	0	KIRREL2	missense	c.424A>T	p.(T142S)	exon4	0.999	0.992	0.582
10	72434714	C>G	0	ADAMTS14	missense	c.485C>G	p.(P162R)	exon2	0.999	0.992	0.216
10	72434714	C>G	0	ADAMTS14	missense	c.485C>G	p.(P162R)	exon2	0.999	0.992	0.216
5	44809375	G>T	0	MRPS30	missense	c.311G>T	p.(R104L)	exon1	1	0.992	0.079
6	152823811	T>C	0	SYNE1	missense	c.845A>G	p.(Y282C)	exon10	1	0.992	0.074
6	152823811	T>C	0	SYNE1	missense	c.866A>G	p.(Y289C)	exon10	1	0.992	0.074
4	73981598	T>G	0	ANKRD17	missense	c.4224A>C	p.(E1408D)	exon23	0.997	0.992	0.055
4	73981598	T>G	0	ANKRD17	missense	c.3471A>C	p.(E1157D)	exon22	0.997	0.992	0.055
3	182607238	C>G	0	ATP11B	missense	c.2884C>G	p.(L962V)	exon25	0.998	0.994	0.327
8	120580466	A>G	0	ENPP2	missense	c.2236T>C	p.(Y746H)	exon23	1	0.994	0.056
8	120580466	A>G	0	ENPP2	missense	c.2155T>C	p.(Y719H)	exon23	1	0.994	0.056
8	120580466	A>G	0	ENPP2	missense	c.2080T>C	p.(Y694H)	exon22	1	0.994	0.056
8	143356191	G>A	0	TSNARE1	missense	c.1397C>T	p.(S466L)	exon12	1	0.995	0.122
11	47611734	A>G	0	C1QTNF4	missense	c.629T>C	p.(I210T)	exon2	1	0.995	0.103
6	36446911	G>C	0	KCTD20	missense	c.448G>C	p.(G150R)	exon4	1	0.995	0.08
17	19642319	G>C	0	ALDH3A1	missense	c.1206C>G	p.(F402L)	exon9	1	0.995	0.066
17	19642319	G>C	0	ALDH3A1	missense	c.1206C>G	p.(F402L)	exon8	1	0.995	0.066
17	19642319	G>C	0	ALDH3A1	missense	c.1206C>G	p.(F402L)	exon9	1	0.995	0.066
2	216245617	C>T	0	FN1	missense	c.5351G>A	p.(R1784K)	exon33	0.995	0.996	0.857
2	216245617	C>T	0	FN1	missense	c.5078G>A	p.(R1693K)	exon32	0.995	0.996	0.857
2	216245617	C>T	0	FN1	missense	c.5078G>A	p.(R1693K)	exon32	0.995	0.996	0.857
11	62285724	C>T	0	AHNAK	missense	c.16165G>A	p.(A5389T)	exon5	0.999	0.996	0.479
17	41122338	T>C	0	PTGES3L-AARSD1	missense	c.529A>G	p.(K177E)	exon6	0.999	0.996	0.449
17	41122338	T>C	0	PTGES3L-AARSD1	missense	c.346A>G	p.(K116E)	exon6	0.999	0.996	0.449
17	41122338	T>C	0	PTGES3L	missense	c.529A>G	p.(K177E)	exon6	0.999	0.996	0.449
17	41122338	T>C	0	PTGES3L	missense	c.430A>G	p.(K144E)	exon5	0.999	0.996	0.449
17	41122338	T>C	0	PTGES3L	missense	c.415A>G	p.(K139E)	exon5	0.999	0.996	0.449
2	48040938	T>A	0	FBXO11	missense	c.2075A>T	p.(Y692F)	exon17	0.999	0.996	0.105
2	48040938	T>A	0	FBXO11	missense	c.1823A>T	p.(Y608F)	exon17	0.999	0.996	0.105
1	3679948	C>G	0	CCDC27	missense	c.1231C>G	p.(L411V)	exon7	0.999	0.996	0.086
19	4512926	T>C	139917681	PLIN4	missense	c.1004A>G	p.(K335R)	exon3	1	0.996	0.078
16	72991513	G>T	0	ZFHX3	missense	c.2532C>A	p.(H844Q)	exon2	0.999	0.996	0.071
12	78511923	G>T	0	NAV3	missense	c.2886G>T	p.(K962N)	exon14	0.999	0.996	0.061
2	33572486	A>C	0	LTBP1	missense	c.3909A>C	p.(E1303D)	exon26	1	0.997	0.292
2	33572486	A>C	0	LTBP1	missense	c.2931A>C	p.(E977D)	exon22	1	0.997	0.292
2	33572486	A>C	0	LTBP1	missense	c.2805A>C	p.(E935D)	exon21	1	0.997	0.292
2	33572486	A>C	0	LTBP1	missense	c.2772A>C	p.(E924D)	exon22	1	0.997	0.292
2	33572486	A>C	0	LTBP1	missense	c.2646A>C	p.(E882D)	exon21	1	0.997	0.292
1	118566055	C>T	0	SPAG17	missense	c.3941G>A	p.(S1314N)	exon28	1	0.997	0.165
1	204218371	C>T	0	PLEKHA6	missense	c.1615G>A	p.(E539K)	exon11	1	0.997	0.093
11	92533228	G>A	0	FAT3	missense	c.7049G>A	p.(R2350Q)	exon9	1	0.998	0.528
7	75034207	T>C	0	TRIM73	missense	c.581T>C	p.(L194P)	exon4	1	0.998	0.17
3	56807841	G>A	0	ARHGEF3	missense	c.196C>T	p.(P66S)	exon5	1	0.998	0.079
3	56807841	G>A	0	ARHGEF3	missense	c.118C>T	p.(P40S)	exon2	1	0.998	0.079
3	56807841	G>A	0	ARHGEF3	missense	c.100C>T	p.(P34S)	exon2	1	0.998	0.079
20	57478739	G>A	0	GNAS	missense	c.2254G>A	p.(A752T)	exon5	1	0.998	0.064
20	57478739	G>A	0	GNAS	missense	c.328G>A	p.(A110T)	exon5	1	0.998	0.064
20	57478739	G>A	0	GNAS	missense	c.325G>A	p.(A109T)	exon5	1	0.998	0.064
20	57478739	G>A	0	GNAS	missense	c.283G>A	p.(A95T)	exon4	1	0.998	0.064
20	57478739	G>A	0	GNAS	missense	c.280G>A	p.(A94T)	exon4	1	0.998	0.064
3	19491606	C>T	0	KCNH8	missense	c.1384C>T	p.(H462Y)	exon9	1	0.998	1
6	111540158	T>A	0	SLC16A10	missense	c.1228T>A	p.(L410I)	exon5	1	0.999	0.611
6	31948235	G>A	0	STK19	missense	c.823G>A	p.(V275M)	exon6	1	0.999	0.165
6	31948235	G>A	0	STK19	missense	c.811G>A	p.(V271M)	exon6	1	0.999	0.165
16	27540006	A>G	0	GTF3C1	missense	c.886T>C	p.(Y296H)	exon6	1	0.999	0.14
2	179486354	C>G	0	TTN	missense	c.45197G>C	p.(G15066A)	exon245	1	0.999	0.105
2	179486354	C>G	0	TTN	missense	c.40274G>C	p.(G13425A)	exon195	1	0.999	0.105
2	179486354	C>G	0	TTN	missense	c.37493G>C	p.(G12498A)	exon194	1	0.999	0.105
2	179486354	C>G	0	TTN	missense	c.18578G>C	p.(G6193A)	exon74	1	0.999	0.105
2	179486354	C>G	0	TTN	missense	c.18377G>C	p.(G6126A)	exon74	1	0.999	0.105
2	179486354	C>G	0	TTN	missense	c.18002G>C	p.(G6001A)	exon73	1	0.999	0.105
12	68696451	G>T	0	MDM1	missense	c.1921C>A	p.(P641T)	exon12	1	0.999	0.092
12	68696451	G>T	0	MDM1	missense	c.1816C>A	p.(P606T)	exon12	1	0.999	0.092
X	12627964	A>G	0	FRMPD4	missense	c.283A>G	p.(S95G)	exon3	1	0.999	0.089
2	10931993	T>C	0	PDIA6	missense	c.512A>G	p.(D171G)	exon6	0.998	0.999	0.052
7	151927315	G>A	0	KMT2C	missense	c.2861C>T	p.(T954I)	exon17	1	0.999	0.052
2	204259448	G>A	0	ABI2	missense	c.586G>A	p.(E196K)	exon5	1	0.999	0.051
1	35656105	T>C	0	SFPQ	missense	c.1409A>G	p.(Y470C)	exon4	1	0.999	-1
6	30691722	G>A	0	TUBB	missense	c.883G>A	p.(D295N)	exon4	1	0.999	-1
14	60712603	C>T	0	PPM1A	missense	c.38C>T	p.(T13I)	exon1	-1	-1	0.045
7	100637811	G>A	0	MUC12	missense	c.3967G>A	p.(E1323K)	exon2	-1	-1	0.016
15	32895903	G>A	0	GOLGA8R	missense	c.1708G>A	p.(A570T)	exon18	-1	-1	0.009
19	1229657	C>T	0	C19orf26	missense	c.1639G>A	p.(D547N)	exon10	-1	-1	0.008
7	100644792	A>C	200937694	MUC12	missense	c.10948A>C	p.(T3650P)	exon2	-1	-1	0.006
22	21567401	C>T	0	GGT2	missense	c.499G>A	p.(A167T)	exon3	-1	-1	0.005
22	21567401	C>T	0	GGT2	missense	c.418G>A	p.(A140T)	exon3	-1	-1	0.005
22	21567401	C>T	0	GGT2	missense	c.394G>A	p.(A132T)	exon4	-1	-1	0.005
22	21567401	C>T	0	GGT2	missense	c.394G>A	p.(A132T)	exon4	-1	-1	0.005
22	21567401	C>T	0	GGT2	missense	c.394G>A	p.(A132T)	exon5	-1	-1	0.005
22	21567401	C>T	0	GGT2	missense	c.394G>A	p.(A132T)	exon6	-1	-1	0.005
22	21567401	C>T	0	GGT2	missense	c.499G>A	p.(A167T)	exon3	-1	-1	0.005
22	21567401	C>T	0	GGT2	missense	c.148G>A	p.(A50T)	exon3	-1	-1	0.005
22	30921004	C>T	0	SEC14L6	missense	c.1174G>A	p.(E392K)	exon12	-1	-1	0.004
7	100638157	C>T	0	MUC12	missense	c.4313C>T	p.(T1438I)	exon2	-1	-1	0.003
7	100641631	C>T	0	MUC12	missense	c.7787C>T	p.(T2596I)	exon2	-1	-1	0.003
15	32895892	A>T	0	GOLGA8R	missense	c.1697A>T	p.(E566V)	exon18	-1	-1	0.002
X	153496186	C>G	0	OPN1MW2	missense	c.914C>G	p.(A305G)	exon5	-1	-1	0.001
2	131414669	G>A	0	POTEJ	missense	c.2336G>A	p.(R779H)	exon15	-1	-1	0
6	26217336	G>C	0	HIST1H2AE	missense	c.134G>C	p.(G45A)	exon1	-1	-1	0
6	168694821	A>C	0	DACT2	missense	c.787T>G	p.(C263G)	exon5	-1	-1	0
7	1097719	A>G	0	GPR146	missense	c.568A>G	p.(T190A)	exon1	0.002	0	0.04
5	178373955	T>C	0	ZNF454	missense	c.218T>C	p.(M73T)	exon4	0	0	0.036
5	178373955	T>C	0	ZNF454	missense	c.218T>C	p.(M73T)	exon4	0	0	0.036
5	178373955	T>C	0	ZNF454	missense	c.218T>C	p.(M73T)	exon4	0	0	0.036
15	73614863	T>C	0	HCN4	missense	c.3571A>G	p.(R1191G)	exon8	0	0	0.03
2	97812240	C>G	0	ANKRD36	missense	c.1021C>G	p.(Q341E)	exon11	0	0	0.023
3	195512768	T>A	2688553	MUC4	missense	c.5683A>T	p.(N1895Y)	exon2	0.001	0	0.02
19	2852524	A>G	0	ZNF555	missense	c.461A>G	p.(H154R)	exon4	0	0	0.018
19	2852524	A>G	0	ZNF555	missense	c.458A>G	p.(H153R)	exon4	0	0	0.018
7	100681971	G>A	0	MUC17	missense	c.7274G>A	p.(S2425N)	exon3	0	0	0.005
17	39766665	A>G	0	KRT16	missense	c.1198T>C	p.(Y400H)	exon6	1	1	0.048
12	2717804	G>C	0	CACNA1C	missense	c.3544G>C	p.(V1182L)	exon28	1	1	0.047
12	2717804	G>C	0	CACNA1C	missense	c.3484G>C	p.(V1162L)	exon27	1	1	0.047
12	2717804	G>C	0	CACNA1C	missense	c.3544G>C	p.(V1182L)	exon28	1	1	0.047
12	2717804	G>C	0	CACNA1C	missense	c.3484G>C	p.(V1162L)	exon27	1	1	0.047
12	2717804	G>C	0	CACNA1C	missense	c.3484G>C	p.(V1162L)	exon27	1	1	0.047
12	2717804	G>C	0	CACNA1C	missense	c.3484G>C	p.(V1162L)	exon27	1	1	0.047
12	2717804	G>C	0	CACNA1C	missense	c.3484G>C	p.(V1162L)	exon27	1	1	0.047
12	2717804	G>C	0	CACNA1C	missense	c.3544G>C	p.(V1182L)	exon28	1	1	0.047
12	2717804	G>C	0	CACNA1C	missense	c.3484G>C	p.(V1162L)	exon27	1	1	0.047
12	2717804	G>C	0	CACNA1C	missense	c.3484G>C	p.(V1162L)	exon27	1	1	0.047
12	2717804	G>C	0	CACNA1C	missense	c.3484G>C	p.(V1162L)	exon27	1	1	0.047
12	2717804	G>C	0	CACNA1C	missense	c.3484G>C	p.(V1162L)	exon27	1	1	0.047
12	2717804	G>C	0	CACNA1C	missense	c.3484G>C	p.(V1162L)	exon27	1	1	0.047
12	2717804	G>C	0	CACNA1C	missense	c.3484G>C	p.(V1162L)	exon27	1	1	0.047
12	2717804	G>C	0	CACNA1C	missense	c.3484G>C	p.(V1162L)	exon27	1	1	0.047
12	2717804	G>C	0	CACNA1C	missense	c.3484G>C	p.(V1162L)	exon27	1	1	0.047
12	2717804	G>C	0	CACNA1C	missense	c.3484G>C	p.(V1162L)	exon27	1	1	0.047
12	2717804	G>C	0	CACNA1C	missense	c.3484G>C	p.(V1162L)	exon27	1	1	0.047
12	2717804	G>C	0	CACNA1C	missense	c.3484G>C	p.(V1162L)	exon27	1	1	0.047
12	2717804	G>C	0	CACNA1C	missense	c.3484G>C	p.(V1162L)	exon27	1	1	0.047
12	2717804	G>C	0	CACNA1C	missense	c.3484G>C	p.(V1162L)	exon27	1	1	0.047
12	2717804	G>C	0	CACNA1C	missense	c.3475G>C	p.(V1159L)	exon27	1	1	0.047
12	2717804	G>C	0	CACNA1C	missense	c.3484G>C	p.(V1162L)	exon27	1	1	0.047
3	48464316	G>A	0	PLXNB1	missense	c.1148C>T	p.(P383L)	exon4	1	1	0.042
3	48464316	G>A	0	PLXNB1	missense	c.1148C>T	p.(P383L)	exon4	1	1	0.042
19	12502635	C>G	0	ZNF799	missense	c.577G>C	p.(G193R)	exon4	1	1	0.041
3	49898983	C>G	0	CAMKV	missense	c.330G>C	p.(W110C)	exon5	1	1	0.04
6	135774505	G>A	0	AHI1	missense	c.1414C>T	p.(R472W)	exon11	1	1	0.031
6	135774505	G>A	0	AHI1	missense	c.1414C>T	p.(R472W)	exon10	1	1	0.031
6	135774505	G>A	0	AHI1	missense	c.1414C>T	p.(R472W)	exon9	1	1	0.031
6	135774505	G>A	0	AHI1	missense	c.1414C>T	p.(R472W)	exon10	1	1	0.031
9	72047457	C>T	0	APBA1	missense	c.2437G>A	p.(G813R)	exon12	1	1	0.025
4	119736624	C>T	0	SEC24D	missense	c.655G>A	p.(G219R)	exon5	1	1	0.022
9	123636848	C>T	0	PHF19	missense	c.172G>A	p.(G58R)	exon2	1	1	0.015
9	123636848	C>T	0	PHF19	missense	c.172G>A	p.(G58R)	exon2	1	1	0.015
6	51889890	G>C	0	PKHD1	missense	c.4718C>G	p.(P1573R)	exon32	1	1	0.012
6	51889890	G>C	0	PKHD1	missense	c.4718C>G	p.(P1573R)	exon32	1	1	0.012
1	1890629	C>T	0	KIAA1751	missense	c.1781G>A	p.(G594E)	exon16	1	1	0.01
3	134959990	G>A	0	EPHB1	missense-near-splice	c.2347G>A	p.(G783R)	exon13	1	1	0.01
5	176011435	C>G	0	CDHR2	missense	c.2153C>G	p.(A718G)	exon19	1	1	0.01
5	176011435	C>G	0	CDHR2	missense	c.2153C>G	p.(A718G)	exon19	1	1	0.01
19	19638565	G>A	0	NDUFA13	missense	c.301G>A	p.(V101M)	exon4	1	1	0.009
5	89923398	A>T	0	GPR98	missense	c.1043A>T	p.(D348V)	exon7	1	1	0.009
11	124794777	G>A	0	HEPACAM	missense	c.274C>T	p.(R92W)	exon2	1	1	0.008
5	141243011	C>A	0	PCDH1	missense	c.2885G>T	p.(S962I)	exon3	1	1	0.006
5	141243011	C>A	0	PCDH1	missense	c.2933G>T	p.(S978I)	exon3	1	1	0.006
5	141243011	C>A	0	PCDH1	missense	c.2885G>T	p.(S962I)	exon3	1	1	0.006
5	141243011	C>A	0	PCDH1	missense	c.1748G>T	p.(S583I)	exon2	1	1	0.006
3	39170415	G>C	0	TTC21A	missense	c.1909G>C	p.(G637R)	exon14	1	1	0.005
3	39170415	G>C	0	TTC21A	missense	c.1765G>C	p.(G589R)	exon13	1	1	0.005
8	144550618	C>T	0	ZC3H3	missense	c.2039G>A	p.(G680D)	exon7	1	1	0.005
3	9489592	G>A	0	SETD5	missense	c.2005G>A	p.(G669R)	exon15	1	1	0.004
8	145545015	C>T	0	DGAT1	missense	c.257G>A	p.(R86H)	exon2	1	1	0.004
19	36047876	A>G	0	ATP4A	missense	c.1808T>C	p.(I603T)	exon12	0.999	1	0.003
1	23409718	A>G	0	KDM1A	missense	c.2492A>G	p.(Y831C)	exon21	1	1	0.002
1	23409718	A>G	0	KDM1A	missense	c.2420A>G	p.(Y807C)	exon19	1	1	0.002
1	158912155	G>A	0	PYHIN1	missense	c.968G>A	p.(G323E)	exon5	1	1	0.002
1	158912155	G>A	0	PYHIN1	missense	c.941G>A	p.(G314E)	exon5	1	1	0.002
1	158912155	G>A	0	PYHIN1	missense	c.968G>A	p.(G323E)	exon5	1	1	0.002
1	158912155	G>A	0	PYHIN1	missense	c.941G>A	p.(G314E)	exon5	1	1	0.002
19	10226255	C>T	0	EIF3G	missense	c.847G>A	p.(A283T)	exon10	1	1	0.002
3	57314402	C>G	0	ASB14	missense	c.815G>C	p.(G272A)	exon7	1	1	0.002
5	149200044	G>A	0	PPARGC1B	missense	c.127G>A	p.(D43N)	exon2	1	1	0.002
5	149200044	G>A	0	PPARGC1B	missense	c.127G>A	p.(D43N)	exon2	1	1	0.002
5	149200044	G>A	0	PPARGC1B	missense	c.52G>A	p.(D18N)	exon2	1	1	0.002
5	159686641	A>G	0	CCNJL	missense	c.562T>C	p.(W188R)	exon5	1	1	0.002
5	167689454	C>T	0	TENM2	missense	c.7937C>T	p.(T2646M)	exon29	1	1	0.002
9	125054092	G>A	0	MRRF	missense	c.524G>A	p.(G175E)	exon5	1	1	0.002
9	125054092	G>A	0	MRRF	missense	c.368G>A	p.(G123E)	exon4	1	1	0.002
9	125054092	G>A	0	MRRF	missense	c.524G>A	p.(G175E)	exon4	1	1	0.002
1	107867061	C>T	0	NTNG1	missense	c.404C>T	p.(T135I)	exon3	1	1	0.001
1	107867061	C>T	0	NTNG1	missense	c.404C>T	p.(T135I)	exon3	1	1	0.001
1	107867061	C>T	0	NTNG1	missense	c.404C>T	p.(T135I)	exon3	1	1	0.001
1	112525092	C>G	0	KCND3	missense	c.257G>C	p.(R86P)	exon2	1	1	0.001
1	112525092	C>G	0	KCND3	missense	c.257G>C	p.(R86P)	exon2	1	1	0.001
1	181708295	G>A	0	CACNA1E	missense	c.3625G>A	p.(G1209S)	exon25	1	1	0.001
1	181708295	G>A	0	CACNA1E	missense	c.3625G>A	p.(G1209S)	exon25	1	1	0.001
1	181708295	G>A	0	CACNA1E	missense	c.3568G>A	p.(G1190S)	exon24	1	1	0.001
1	220195788	C>T	0	EPRS	missense	c.1016G>A	p.(R339Q)	exon9	1	1	0.001
12	13768560	C>T	0	GRIN2B	missense	c.1367G>A	p.(C456Y)	exon6	1	1	0.001
15	93588403	G>A	0	RGMA	missense	c.1202C>T	p.(A401V)	exon4	1	1	0.001
15	93588403	G>A	0	RGMA	missense	c.1178C>T	p.(A393V)	exon4	1	1	0.001
15	93588403	G>A	0	RGMA	missense	c.1130C>T	p.(A377V)	exon4	1	1	0.001
15	93588403	G>A	0	RGMA	missense	c.1130C>T	p.(A377V)	exon4	1	1	0.001
15	93588403	G>A	0	RGMA	missense	c.1130C>T	p.(A377V)	exon4	1	1	0.001
15	93588403	G>A	0	RGMA	missense	c.1130C>T	p.(A377V)	exon3	1	1	0.001
17	19261156	C>A	0	B9D1	missense	c.241G>T	p.(G81C)	exon3	1	1	0.001
17	48680533	G>A	0	CACNA1G	missense	c.4142G>A	p.(R1381Q)	exon21	1	1	0.001
17	48680533	G>A	0	CACNA1G	missense	c.4142G>A	p.(R1381Q)	exon21	1	1	0.001
17	48680533	G>A	0	CACNA1G	missense	c.4073G>A	p.(R1358Q)	exon20	1	1	0.001
17	48680533	G>A	0	CACNA1G	missense	c.4142G>A	p.(R1381Q)	exon21	1	1	0.001
17	48680533	G>A	0	CACNA1G	missense	c.4142G>A	p.(R1381Q)	exon21	1	1	0.001
17	48680533	G>A	0	CACNA1G	missense	c.4142G>A	p.(R1381Q)	exon21	1	1	0.001
17	48680533	G>A	0	CACNA1G	missense	c.4073G>A	p.(R1358Q)	exon20	1	1	0.001
17	48680533	G>A	0	CACNA1G	missense	c.4073G>A	p.(R1358Q)	exon20	1	1	0.001
17	48680533	G>A	0	CACNA1G	missense	c.4142G>A	p.(R1381Q)	exon21	1	1	0.001
17	48680533	G>A	0	CACNA1G	missense	c.4142G>A	p.(R1381Q)	exon21	1	1	0.001
17	48680533	G>A	0	CACNA1G	missense	c.4142G>A	p.(R1381Q)	exon21	1	1	0.001
17	48680533	G>A	0	CACNA1G	missense	c.4142G>A	p.(R1381Q)	exon21	1	1	0.001
17	48680533	G>A	0	CACNA1G	missense	c.4142G>A	p.(R1381Q)	exon21	1	1	0.001
17	48680533	G>A	0	CACNA1G	missense	c.4142G>A	p.(R1381Q)	exon21	1	1	0.001
17	48680533	G>A	0	CACNA1G	missense	c.4073G>A	p.(R1358Q)	exon20	1	1	0.001
17	48680533	G>A	0	CACNA1G	missense	c.4142G>A	p.(R1381Q)	exon21	1	1	0.001
17	48680533	G>A	0	CACNA1G	missense	c.4142G>A	p.(R1381Q)	exon21	1	1	0.001
17	48680533	G>A	0	CACNA1G	missense	c.4142G>A	p.(R1381Q)	exon21	1	1	0.001
17	48680533	G>A	0	CACNA1G	missense	c.4073G>A	p.(R1358Q)	exon20	1	1	0.001
17	48680533	G>A	0	CACNA1G	missense	c.4142G>A	p.(R1381Q)	exon21	1	1	0.001
17	48680533	G>A	0	CACNA1G	missense	c.4142G>A	p.(R1381Q)	exon21	1	1	0.001
17	48680533	G>A	0	CACNA1G	missense	c.4073G>A	p.(R1358Q)	exon20	1	1	0.001
17	48680533	G>A	0	CACNA1G	missense	c.4142G>A	p.(R1381Q)	exon21	1	1	0.001
17	48680533	G>A	0	CACNA1G	missense	c.4142G>A	p.(R1381Q)	exon21	1	1	0.001
17	48680533	G>A	0	CACNA1G	missense	c.4073G>A	p.(R1358Q)	exon20	1	1	0.001
17	48680533	G>A	0	CACNA1G	missense	c.4142G>A	p.(R1381Q)	exon21	1	1	0.001
17	48680533	G>A	0	CACNA1G	missense	c.4142G>A	p.(R1381Q)	exon21	1	1	0.001
17	48680533	G>A	0	CACNA1G	missense	c.4073G>A	p.(R1358Q)	exon20	1	1	0.001
19	15290235	C>G	0	NOTCH3	missense	c.3400G>C	p.(G1134R)	exon21	1	1	0.001
19	15791068	A>C	0	CYP4F12	missense	c.358A>C	p.(K120Q)	exon4	1	1	0.001
19	47342798	C>T	0	AP2S1	missense	c.191G>A	p.(G64D)	exon3	1	1	0.001
2	1921079	A>G	0	MYT1L	missense	c.1510T>C	p.(C504R)	exon11	1	1	0.001
21	39086861	G>T	0	KCNJ6	missense	c.599C>A	p.(A200E)	exon3	1	1	0.001
3	48682259	G>A	0	CELSR3	missense	c.7975C>T	p.(L2659F)	exon26	1	1	0.001
3	53764493	C>G	0	CACNA1D	missense	c.2306C>G	p.(A769G)	exon17	1	1	0.001
3	53764493	C>G	0	CACNA1D	missense	c.2246C>G	p.(A749G)	exon16	1	1	0.001
3	53764493	C>G	0	CACNA1D	missense	c.2246C>G	p.(A749G)	exon16	1	1	0.001
7	105108895	G>A	0	PUS7	missense	c.1414C>T	p.(R472C)	exon12	1	1	0.001
9	114341206	C>T	0	PTGR1	missense	c.521G>A	p.(G174E)	exon7	1	1	0.001
9	114341206	C>T	0	PTGR1	missense	c.521G>A	p.(G174E)	exon7	1	1	0.001
9	114341206	C>T	0	PTGR1	missense	c.521G>A	p.(G174E)	exon7	1	1	0.001
X	41524649	C>T	0	CASK	missense	c.589G>A	p.(G197R)	exon7	1	1	0.001
X	41524649	C>T	0	CASK	missense	c.589G>A	p.(G197R)	exon7	1	1	0.001
X	41524649	C>T	0	CASK	missense	c.589G>A	p.(G197R)	exon7	1	1	0.001
1	32674924	A>G	0	DCDC2B	missense	c.230A>G	p.(Y77C)	exon1	1	1	0
1	40702530	G>A	0	RLF	missense	c.2156G>A	p.(C719Y)	exon8	1	1	0
1	52729524	G>A	0	ZFYVE9	missense	c.2258G>A	p.(C753Y)	exon5	1	1	0
1	52729524	G>A	0	ZFYVE9	missense	c.2258G>A	p.(C753Y)	exon5	1	1	0
1	104121995	G>C	0	AMY2B	missense	c.1409G>C	p.(G470A)	exon12	1	1	0
1	112525095	T>A	0	KCND3	missense	c.254A>T	p.(D85V)	exon2	1	1	0
1	112525095	T>A	0	KCND3	missense	c.254A>T	p.(D85V)	exon2	1	1	0
1	151372119	G>A	0	PSMB4	missense	c.56G>A	p.(G19E)	exon1	1	1	0
1	155156580	G>A	0	TRIM46	missense	c.2194G>A	p.(G732R)	exon10	1	1	0
1	155156580	G>A	0	TRIM46	missense	c.2155G>A	p.(G719R)	exon10	1	1	0
1	155156580	G>A	0	TRIM46	missense	c.2125G>A	p.(G709R)	exon10	1	1	0
1	155156580	G>A	0	TRIM46	missense	c.2068G>A	p.(G690R)	exon11	1	1	0
1	175958552	T>C	0	RFWD2	missense	c.1793A>G	p.(H598R)	exon16	1	1	0
1	175958552	T>C	0	RFWD2	missense	c.1721A>G	p.(H574R)	exon15	1	1	0
1	202746219	A>T	0	KDM5B	missense	c.208T>A	p.(W70R)	exon2	1	1	0
1	227843134	C>A	0	ZNF678	missense	c.1348C>A	p.(H450N)	exon4	1	1	0
1	236979786	T>C	0	MTR	missense	c.707T>C	p.(L236P)	exon8	1	1	0
11	12225938	G>A	0	MICAL2	missense	c.406G>A	p.(D136N)	exon4	1	1	0
11	34475373	G>A	0	CAT	missense	c.611G>A	p.(G204E)	exon6	1	1	0
11	45891282	G>A	0	CRY2	missense	c.1171G>A	p.(G391S)	exon7	1	1	0
11	45891282	G>A	0	CRY2	missense	c.925G>A	p.(G309S)	exon7	1	1	0
11	47304002	C>T	0	MADD	missense	c.1540C>T	p.(R514C)	exon9	1	1	0
11	47304002	C>T	0	MADD	missense	c.1540C>T	p.(R514C)	exon9	1	1	0
11	47304002	C>T	0	MADD	missense	c.1540C>T	p.(R514C)	exon9	1	1	0
11	47304002	C>T	0	MADD	missense	c.1540C>T	p.(R514C)	exon9	1	1	0
11	47304002	C>T	0	MADD	missense	c.1540C>T	p.(R514C)	exon9	1	1	0
11	47304002	C>T	0	MADD	missense	c.1540C>T	p.(R514C)	exon9	1	1	0
11	47304002	C>T	0	MADD	missense	c.1540C>T	p.(R514C)	exon9	1	1	0
11	47304002	C>T	0	MADD	missense	c.1540C>T	p.(R514C)	exon9	1	1	0
11	47304002	C>T	0	MADD	missense	c.1540C>T	p.(R514C)	exon9	1	1	0
11	47304002	C>T	0	MADD	missense	c.1540C>T	p.(R514C)	exon9	1	1	0
11	61106538	G>A	0	DAK	missense-near-splice	c.194G>A	p.(G65D)	exon4	1	1	0
12	49415648	T>C	0	KMT2D	missense	c.16529A>G	p.(Y5510C)	exon54	1	1	0
12	49579631	G>A	0	TUBA1A	missense	c.518C>T	p.(P173L)	exon4	1	1	0
12	49579631	G>A	0	TUBA1A	missense	c.518C>T	p.(P173L)	exon4	1	1	0
12	49579631	G>A	0	TUBA1A	missense	c.413C>T	p.(P138L)	exon4	1	1	0
12	70087547	G>T	0	BEST3	missense	c.388C>A	p.(R130S)	exon4	1	1	0
12	132516666	G>A	0	EP400	missense	c.5923G>A	p.(G1975R)	exon30	1	1	0
14	73685855	C>T	0	PSEN1	missense	c.1262C>T	p.(T421I)	exon12	1	1	0
14	73685855	C>T	0	PSEN1	missense	c.1250C>T	p.(T417I)	exon12	1	1	0
14	102446851	C>T	0	DYNC1H1	missense	c.925C>T	p.(R309C)	exon5	1	1	0
14	102508461	G>A	0	DYNC1H1	missense-near-splice	c.12214G>A	p.(G4072S)	exon66	1	1	0
15	40568165	T>A	0	PAK6	missense	c.1916T>A	p.(L639Q)	exon11	1	1	0
15	40568165	T>A	0	PAK6	missense	c.1916T>A	p.(L639Q)	exon9	1	1	0
15	40568165	T>A	0	PAK6	missense	c.1916T>A	p.(L639Q)	exon11	1	1	0
15	40568165	T>A	0	PAK6	missense	c.1916T>A	p.(L639Q)	exon10	1	1	0
15	40568165	T>A	0	PAK6	missense	c.1781T>A	p.(L594Q)	exon10	1	1	0
15	75692422	A>G	111371012	SIN3A	missense	c.1813T>C	p.(Y605H)	exon12	1	1	0
15	75692422	A>G	111371012	SIN3A	missense	c.1813T>C	p.(Y605H)	exon12	1	1	0
15	75692422	A>G	111371012	SIN3A	missense	c.1813T>C	p.(Y605H)	exon12	1	1	0
15	101718110	T>A	0	CHSY1	missense	c.1892A>T	p.(D631V)	exon3	1	1	0
16	20422964	T>G	0	ACSM5	missense	c.158T>G	p.(F53C)	exon2	1	1	0
16	58201131	C>T	0	CSNK2A2	missense	c.706G>A	p.(G236R)	exon8	1	1	0
16	83704459	A>G	0	CDH13	missense	c.1307A>G	p.(D436G)	exon10	1	1	0
16	83704459	A>G	0	CDH13	missense	c.1166A>G	p.(D389G)	exon9	1	1	0
16	83704459	A>G	0	CDH13	missense	c.1049A>G	p.(D350G)	exon8	1	1	0
16	83704459	A>G	0	CDH13	missense	c.404A>G	p.(D135G)	exon8	1	1	0
17	7318418	C>T	0	NLGN2	missense	c.988C>T	p.(R330C)	exon5	1	1	0
17	7812028	C>T	0	CHD3	missense	c.5452C>T	p.(R1818W)	exon36	1	1	0
17	7812028	C>T	0	CHD3	missense	c.5275C>T	p.(R1759W)	exon36	1	1	0
17	7812028	C>T	0	CHD3	missense	c.5173C>T	p.(R1725W)	exon35	1	1	0
17	8526323	G>A	0	MYH10	missense	c.242C>T	p.(P81L)	exon2	1	1	0
17	8526323	G>A	0	MYH10	missense	c.242C>T	p.(P81L)	exon2	1	1	0
17	8526323	G>A	0	MYH10	missense	c.242C>T	p.(P81L)	exon2	1	1	0
17	38511626	C>T	0	RARA	missense	c.1124C>T	p.(P375L)	exon8	1	1	0
17	38511626	C>T	0	RARA	missense	c.1124C>T	p.(P375L)	exon8	1	1	0
17	38511626	C>T	0	RARA	missense	c.1109C>T	p.(P370L)	exon7	1	1	0
17	38511626	C>T	0	RARA	missense	c.833C>T	p.(P278L)	exon6	1	1	0
17	56285320	G>A	0	MKS1	missense	c.1208C>T	p.(S403L)	exon14	1	1	0
17	56285320	G>A	0	MKS1	missense	c.1178C>T	p.(S393L)	exon14	1	1	0
17	62049125	G>A	0	SCN4A	missense	c.568C>T	p.(R190W)	exon4	1	1	0
18	321720	C>A	0	COLEC12	missense	c.2151G>T	p.(W717C)	exon9	1	1	0
18	51686245	G>A	0	MBD2	missense	c.1138C>T	p.(R380C)	exon6	1	1	0
19	1063613	G>A	0	ABCA7	missense	c.5783G>A	p.(G1928E)	exon43	1	1	0
19	40376361	G>C	0	FCGBP	missense	c.11943C>G	p.(C3981W)	exon25	1	1	0
19	46890632	G>A	0	PPP5C	missense	c.1057G>A	p.(G353R)	exon9	1	1	0
19	46890632	G>A	0	PPP5C	missense	c.991G>A	p.(G331R)	exon8	1	1	0
19	47935439	C>G	0	SLC8A2	missense	c.2374G>C	p.(G792R)	exon9	1	1	0
2	27669186	G>A	0	IFT172	missense	c.4696C>T	p.(R1566C)	exon43	1	1	0
2	157185876	A>G	0	NR4A2	missense	c.823T>C	p.(Y275H)	exon3	1	1	0
2	166201311	C>T	0	SCN2A	missense	c.2809C>T	p.(R937C)	exon16	1	1	0
2	166201311	C>T	0	SCN2A	missense	c.2809C>T	p.(R937C)	exon15	1	1	0
2	166201311	C>T	0	SCN2A	missense	c.2809C>T	p.(R937C)	exon16	1	1	0
2	216211489	G>A	0	ATIC	missense	c.1328G>A	p.(G443D)	exon14	1	1	0
2	216211513	G>A	0	ATIC	missense	c.1352G>A	p.(R451H)	exon14	1	1	0
2	219537583	G>A	0	STK36	missense	c.31G>A	p.(G11R)	exon2	1	1	0
2	219537583	G>A	0	STK36	missense	c.31G>A	p.(G11R)	exon2	1	1	0
20	2775267	C>T	0	CPXM1	missense	c.1879G>A	p.(G627R)	exon13	1	1	0
20	2775267	C>T	0	CPXM1	missense	c.1657G>A	p.(G553R)	exon13	1	1	0
22	21350080	G>T	0	LZTR1	missense	c.1988G>T	p.(G663V)	exon17	1	1	0
22	22312975	A>G	0	TOP3B	missense	c.1996T>C	p.(C666R)	exon17	1	1	0
22	51015372	G>A	0	CPT1B	missense	c.373C>T	p.(R125C)	exon4	1	1	0
22	51015372	G>A	0	CPT1B	missense	c.373C>T	p.(R125C)	exon4	1	1	0
22	51015372	G>A	0	CPT1B	missense	c.373C>T	p.(R125C)	exon4	1	1	0
22	51015372	G>A	0	CPT1B	missense	c.373C>T	p.(R125C)	exon4	1	1	0
22	51015372	G>A	0	CPT1B	missense	c.373C>T	p.(R125C)	exon3	1	1	0
22	51015372	G>A	0	CPT1B	missense	c.373C>T	p.(R125C)	exon4	1	1	0
22	51015372	G>A	0	CPT1B	missense	c.373C>T	p.(R125C)	exon4	1	1	0
3	9781299	T>C	0	BRPF1	missense	c.1216T>C	p.(Y406H)	exon3	1	1	0
3	9781299	T>C	0	BRPF1	missense	c.1216T>C	p.(Y406H)	exon3	1	1	0
3	11067472	C>T	0	SLC6A1	missense	c.863C>T	p.(A288V)	exon9	1	1	0
3	183681319	G>A	0	ABCC5	missense	c.2089C>T	p.(R697W)	exon15	1	1	0
3	186970968	A>T	0	MASP1	missense	c.880T>A	p.(Y294N)	exon6	1	1	0
3	186970968	A>T	0	MASP1	missense	c.880T>A	p.(Y294N)	exon6	1	1	0
3	186970968	A>T	0	MASP1	missense	c.880T>A	p.(Y294N)	exon6	1	1	0
4	90833158	G>C	0	MMRN1	missense	c.807G>C	p.(W269C)	exon3	1	1	0
5	131549620	C>T	0	P4HA2	missense	c.458G>A	p.(G153E)	exon6	1	1	0
5	131549620	C>T	0	P4HA2	missense	c.458G>A	p.(G153E)	exon5	1	1	0
5	131549620	C>T	0	P4HA2	missense	c.458G>A	p.(G153E)	exon5	1	1	0
5	131549620	C>T	0	P4HA2	missense	c.458G>A	p.(G153E)	exon5	1	1	0
5	131549620	C>T	0	P4HA2	missense	c.458G>A	p.(G153E)	exon6	1	1	0
5	140175208	C>A	0	PCDHA2	missense	c.659C>A	p.(P220H)	exon1	1	1	0
5	140175208	C>A	0	PCDHA2	missense	c.659C>A	p.(P220H)	exon1	1	1	0
5	140563150	A>T	0	PCDHB16	missense	c.1016A>T	p.(D339V)	exon1	1	1	0
5	161324370	A>G	0	GABRA1	missense	c.1313A>G	p.(Y438C)	exon10	1	1	0
5	161324370	A>G	0	GABRA1	missense	c.1313A>G	p.(Y438C)	exon9	1	1	0
5	161324370	A>G	0	GABRA1	missense	c.1313A>G	p.(Y438C)	exon11	1	1	0
5	161324370	A>G	0	GABRA1	missense	c.1313A>G	p.(Y438C)	exon11	1	1	0
5	161324370	A>G	0	GABRA1	missense	c.1313A>G	p.(Y438C)	exon10	1	1	0
6	31117929	A>G	0	CCHCR1	missense	c.1276T>C	p.(W426R)	exon8	1	1	0
6	31117929	A>G	0	CCHCR1	missense	c.1168T>C	p.(W390R)	exon8	1	1	0
6	31117929	A>G	0	CCHCR1	missense	c.1009T>C	p.(W337R)	exon8	1	1	0
7	40085456	A>T	0	CDK13	missense	c.2375A>T	p.(E792V)	exon6	1	1	0
7	40085456	A>T	0	CDK13	missense	c.2375A>T	p.(E792V)	exon6	1	1	0
7	98609859	C>T	0	TRRAP	missense	c.11461C>T	p.(R3821C)	exon72	1	1	0
7	98609859	C>T	0	TRRAP	missense	c.11374C>T	p.(R3792C)	exon71	1	1	0
7	100491403	C>T	0	ACHE	missense	c.451G>A	p.(G151R)	exon2	1	1	0
7	100491403	C>T	0	ACHE	missense	c.451G>A	p.(G151R)	exon2	1	1	0
7	148702452	G>A	0	PDIA4	missense	c.1303C>T	p.(R435W)	exon9	1	1	0
7	157049644	T>G	0	UBE3C	missense	c.2987T>G	p.(F996C)	exon22	1	1	0
8	6360752	T>C	0	ANGPT2	missense	c.1361A>G	p.(N454S)	exon9	1	1	0
8	6360752	T>C	0	ANGPT2	missense	c.1358A>G	p.(N453S)	exon9	1	1	0
8	6360752	T>C	0	ANGPT2	missense	c.1205A>G	p.(N402S)	exon8	1	1	0
9	77245254	T>G	0	RORB	missense	c.64T>G	p.(Y22D)	exon2	1	1	0
9	77416901	G>T	0	TRPM6	missense	c.1922C>A	p.(A641E)	exon16	1	1	0
9	77416901	G>T	0	TRPM6	missense	c.1907C>A	p.(A636E)	exon16	1	1	0
9	77416901	G>T	0	TRPM6	missense	c.1907C>A	p.(A636E)	exon16	1	1	0
9	82337496	C>T	0	TLE4	missense	c.2117C>T	p.(S706L)	exon18	1	1	0
X	41025217	A>T	0	USP9X	missense	c.2078A>T	p.(D693V)	exon16	1	1	0
X	41025217	A>T	0	USP9X	missense	c.2078A>T	p.(D693V)	exon16	1	1	0
X	55028689	G>A	0	APEX2	missense	c.247G>A	p.(A83T)	exon3	1	1	0
3	45999926	G>C	0	FYCO1	missense	c.3773C>G	p.(P1258R)	exon13	0	0.001	0.03
14	21052437	A>G	0	RNASE11	missense	c.197T>C	p.(M66T)	exon3	0.004	0.001	0.014
19	57803573	T>A	0	ZNF460	missense	c.1664T>A	p.(I555K)	exon3	0.001	0.001	0.004
17	37360818	C>G	0	RPL19	missense	c.508C>G	p.(R170G)	exon6	0.001	0.001	0.003
11	1606038	A>G	0	KRTAP5-1	missense	c.442T>C	p.(S148P)	exon1	0	0.001	0
3	122060292	G>A	0	CSTA	missense	c.175G>A	p.(A59T)	exon3	0.001	0.002	0.032
12	58131129	G>C	0	AGAP2	missense	c.901C>G	p.(P301A)	exon1	0.001	0.002	0.019
6	36931014	C>T	0	PI16	missense	c.896C>T	p.(S299F)	exon5	0.005	0.002	0.017
6	36931014	C>T	0	PI16	missense	c.896C>T	p.(S299F)	exon6	0.005	0.002	0.017
9	67968657	G>A	200423728	ANKRD20A1	missense	c.2216G>A	p.(R739H)	exon15	0.521	0.002	0.017
9	67968657	G>A	200423728	ANKRD20A1	missense	c.2216G>A	p.(R739H)	exon15	0.521	0.002	0.017
17	18874722	A>G	0	FAM83G	missense	c.2422T>C	p.(S808P)	exon6	0.002	0.002	0.012
19	49341342	C>T	0	PLEKHA4	missense	c.2009G>A	p.(R670Q)	exon19	0.029	0.002	0.005
20	590880	A>C	0	TCF15	missense	c.2T>G	p.(M1R)	exon1	0.001	0.002	0.001
6	64423108	C>T	0	PHF3	missense	c.5624C>T	p.(A1875V)	exon15	0.004	0.002	0.001
1	152084263	T>C	0	TCHH	missense	c.1430A>G	p.(K477R)	exon3	0.003	0.002	0
3	52727771	A>G	0	GNL3	missense	c.1448A>G	p.(E483G)	exon13	0.006	0.003	0.034
3	52727771	A>G	0	GNL3	missense	c.1412A>G	p.(E471G)	exon13	0.006	0.003	0.034
3	52727771	A>G	0	GNL3	missense	c.1412A>G	p.(E471G)	exon13	0.006	0.003	0.034
1	85930706	G>A	0	DDAH1	missense	c.23C>T	p.(A8V)	exon1	0.016	0.003	0.019
2	231035373	C>T	0	SP110	missense	c.1992G>A	p.(M664I)	exon18	0.005	0.003	0.011
2	231035373	C>T	0	SP110	missense	c.1920G>A	p.(M640I)	exon17	0.005	0.003	0.011
4	124177304	T>C	0	SPATA5	missense	c.2474T>C	p.(I825T)	exon15	0.001	0.003	0.007
1	55337173	G>C	0	DHCR24	missense	c.726C>G	p.(F242L)	exon5	0.003	0.003	0.004
1	152080666	A>C	0	TCHH	missense	c.5027T>G	p.(L1676R)	exon3	0.008	0.003	0.002
12	118610267	G>A	0	TAOK3	missense	c.1894C>T	p.(R632W)	exon17	0.019	0.004	0.019
3	123663756	A>G	0	CCDC14	missense	c.1304T>C	p.(I435T)	exon8	0.005	0.004	0.016
16	30735924	A>T	0	SRCAP	missense	c.5179A>T	p.(T1727S)	exon25	0.005	0.005	0.008
1	31349764	T>C	0	SDC3	missense	c.505A>G	p.(T169A)	exon3	0.001	0.007	0.046
11	46564365	C>T	0	AMBRA1	missense	c.932G>A	p.(S311N)	exon8	0.013	0.007	0.038
11	46564365	C>T	0	AMBRA1	missense	c.932G>A	p.(S311N)	exon8	0.013	0.007	0.038
11	46564365	C>T	0	AMBRA1	missense	c.932G>A	p.(S311N)	exon8	0.013	0.007	0.038
10	97371016	C>G	0	ALDH18A1	missense	c.2107G>C	p.(D703H)	exon16	0.005	0.007	0.012
10	97371016	C>G	0	ALDH18A1	missense	c.2101G>C	p.(D701H)	exon16	0.005	0.007	0.012
1	33354602	C>T	0	HPCA	missense	c.103C>T	p.(L35F)	exon2	0.024	0.008	0.039
1	148016449	C>T	185853273	NBPF14	missense	c.793G>A	p.(D265N)	exon7	0.011	0.009	0.039
1	148016449	C>T	185853273	NBPF14	missense	c.793G>A	p.(D265N)	exon7	0.011	0.009	0.039
1	148016449	C>T	185853273	NBPF14	missense	c.793G>A	p.(D265N)	exon7	0.011	0.009	0.039
1	148016449	C>T	185853273	NBPF14	missense	c.793G>A	p.(D265N)	exon7	0.011	0.009	0.039
1	148016449	C>T	185853273	NBPF14	missense	c.793G>A	p.(D265N)	exon7	0.011	0.009	0.039
1	148016449	C>T	185853273	NBPF14	missense	c.793G>A	p.(D265N)	exon7	0.011	0.009	0.039
4	81967605	C>T	0	BMP3	missense	c.1030C>T	p.(R344W)	exon2	0.206	0.009	0.013
19	1438831	G>T	0	RPS15	missense	c.29G>T	p.(R10L)	exon2	0.029	0.01	0.017
4	20598079	G>T	0	SLIT2	missense	c.3362G>T	p.(R1121L)	exon32	0.008	0.01	0.005
19	37879855	T>A	200343305	ZNF527	missense	c.904T>A	p.(Y302N)	exon5	0.004	0.01	0
20	41419995	A>G	0	PTPRT	missense	c.326T>C	p.(F109S)	exon3	0	0.012	0.023
20	41419995	A>G	0	PTPRT	missense	c.326T>C	p.(F109S)	exon3	0	0.012	0.023
20	62120390	C>T	0	EEF1A2	missense	c.1145G>A	p.(R382H)	exon7	0.012	0.012	0.009
7	144060877	G>T	200205335	ARHGEF5	missense	c.1115G>T	p.(S372I)	exon2	0.054	0.013	0.011
17	10545737	C>T	0	MYH3	missense	c.1885G>A	p.(D629N)	exon16	0.003	0.014	0.002
5	160973600	A>G	0	GABRB2	missense	c.50T>C	p.(L17S)	exon2	0.015	0.015	0.009
5	160973600	A>G	0	GABRB2	missense	c.50T>C	p.(L17S)	exon2	0.015	0.015	0.009
16	58071464	C>G	0	MMP15	missense	c.251C>G	p.(A84G)	exon2	0.004	0.015	0.006
17	29227516	C>T	0	TEFM	missense	c.560G>A	p.(R187H)	exon3	0.271	0.017	0.007
1	177936908	G>A	0	SEC16B	missense	c.209C>T	p.(P70L)	exon2	0.027	0.018	0.007
15	45391862	G>A	0	DUOX2	missense	c.3413C>T	p.(A1138V)	exon25	0.003	0.021	0.005
15	65983633	A>G	0	DENND4A	missense	c.3296T>C	p.(I1099T)	exon23	0.058	0.022	0.02
15	65983633	A>G	0	DENND4A	missense	c.3167T>C	p.(I1056T)	exon22	0.058	0.022	0.02
1	16257386	G>A	0	SPEN	missense	c.4651G>A	p.(E1551K)	exon11	0.068	0.022	0.002
19	10225344	A>G	0	PPAN-P2RY11	missense	c.2315A>G	p.(Q772R)	exon13	0.123	0.023	0.008
19	10225344	A>G	0	P2RY11	missense	c.1055A>G	p.(Q352R)	exon2	0.123	0.023	0.008
11	64532910	T>C	0	SF1	missense	c.1868A>G	p.(Q623R)	exon14	0.183	0.026	0
11	64532910	T>C	0	SF1	missense	c.1667A>G	p.(Q556R)	exon13	0.183	0.026	0
5	140953748	C>T	0	DIAPH1	missense	c.1669G>A	p.(D557N)	exon16	0.126	0.027	0.033
5	140953748	C>T	0	DIAPH1	missense	c.1642G>A	p.(D548N)	exon15	0.126	0.027	0.033
6	110942509	G>C	0	CDK19	missense	c.1175C>G	p.(P392R)	exon12	0.08	0.027	0.008
19	12868479	A>T	0	BEST2	missense	c.1118A>T	p.(D373V)	exon9	0.107	0.027	0.004
10	129242541	C>T	0	DOCK1	missense	c.5303C>T	p.(S1768L)	exon49	0.382	0.028	0.025
15	25615808	T>C	0	UBE3A	missense	c.1522A>G	p.(T508A)	exon7	0.166	0.028	0.014
15	25615808	T>C	0	UBE3A	missense	c.1513A>G	p.(T505A)	exon6	0.166	0.028	0.014
15	25615808	T>C	0	UBE3A	missense	c.1453A>G	p.(T485A)	exon3	0.166	0.028	0.014
12	56704761	T>G	0	CNPY2	missense	c.486A>C	p.(K162N)	exon5	0.094	0.029	0.019
3	172224677	T>C	0	TNFSF10	missense	c.451A>G	p.(I151V)	exon5	0.04	0.03	0.041
1	248722767	T>C	0	OR2T29	missense	c.26A>G	p.(N9S)	exon1	0.026	0.033	0.034
11	1093105	C>G	0	MUC2	missense	c.4921C>G	p.(P1641A)	exon31	0.604	0.035	0.047
3	132247145	C>T	0	DNAJC13	missense	c.6494C>T	p.(A2165V)	exon54	0.079	0.037	0.016
20	44582508	G>A	0	ZNF335	missense	c.2522C>T	p.(P841L)	exon18	0.09	0.037	0.007
1	181021601	C>T	0	MR1	missense	c.835C>T	p.(H279Y)	exon5	0.046	0.037	0.001
1	181021601	C>T	0	MR1	missense	c.700C>T	p.(H234Y)	exon5	0.046	0.037	0.001
19	38867064	C>G	0	PSMD8	missense	c.506C>G	p.(A169G)	exon3	0.097	0.038	0.029
2	70529121	C>A	0	FAM136A	missense	c.23G>T	p.(R8L)	exon1	0.023	0.038	0.026
1	247614722	A>G	0	OR2B11	missense	c.563T>C	p.(V188A)	exon1	0.019	0.038	0
7	21737764	A>G	0	DNAH11	missense	c.6113A>G	p.(D2038G)	exon36	0.007	0.039	0.006
1	248813785	A>T	200036975	OR2T27	missense	c.401T>A	p.(V134D)	exon1	0.071	0.04	0.008
15	64017613	A>G	0	HERC1	missense	c.3446T>C	p.(I1149T)	exon18	0.281	0.04	0.001
12	20890190	G>T	0	SLCO1C1	missense	c.1532G>T	p.(R511M)	exon12	0.059	0.043	0.016
12	20890190	G>T	0	SLCO1C1	missense	c.1532G>T	p.(R511M)	exon11	0.059	0.043	0.016
12	20890190	G>T	0	SLCO1C1	missense	c.1385G>T	p.(R462M)	exon11	0.059	0.043	0.016
12	20890190	G>T	0	SLCO1C1	missense	c.1178G>T	p.(R393M)	exon9	0.059	0.043	0.016
18	19427020	C>G	0	MIB1	missense	c.2327C>G	p.(P776R)	exon16	0.435	0.048	0.014
22	22311806	A>G	0	TOP3B	missense	c.2269T>C	p.(C757R)	exon18	0.08	0.048	0.003
5	89949288	G>A	0	GPR98	missense	c.3897G>A	p.(M1299I)	exon20	0.209	0.051	0.04
3	47166005	T>A	0	SETD2	missense	c.121A>T	p.(I41F)	exon3	0.261	0.051	0.004
4	13584354	T>C	0	BOD1L1	missense	c.8440A>G	p.(N2814D)	exon18	0.454	0.053	0.033
3	49166218	C>G	0	LAMB2	missense	c.1766G>C	p.(G589A)	exon14	0.191	0.055	0.028
5	56545306	G>A	0	GPBP1	missense	c.896G>A	p.(R299Q)	exon8	0.398	0.058	0.042
5	56545306	G>A	0	GPBP1	missense	c.875G>A	p.(R292Q)	exon9	0.398	0.058	0.042
5	56545306	G>A	0	GPBP1	missense	c.851G>A	p.(R284Q)	exon9	0.398	0.058	0.042
5	56545306	G>A	0	GPBP1	missense	c.362G>A	p.(R121Q)	exon8	0.398	0.058	0.042
9	132501907	C>T	0	PTGES	missense	c.442G>A	p.(A148T)	exon3	0.108	0.058	0.026
2	113940160	C>A	0	PSD4	missense	c.127C>A	p.(P43T)	exon2	0.206	0.058	0.024
1	23637301	C>G	0	HNRNPR	missense	c.1557G>C	p.(R519S)	exon11	0.103	0.058	0.009
1	23637301	C>G	0	HNRNPR	missense	c.1548G>C	p.(R516S)	exon11	0.103	0.058	0.009
1	23637301	C>G	0	HNRNPR	missense	c.1254G>C	p.(R418S)	exon10	0.103	0.058	0.009
1	23637301	C>G	0	HNRNPR	missense	c.1245G>C	p.(R415S)	exon10	0.103	0.058	0.009
1	154493911	C>T	0	TDRD10	missense	c.325C>T	p.(P109S)	exon6	0.408	0.058	0
1	154493911	C>T	0	TDRD10	missense	c.325C>T	p.(P109S)	exon6	0.408	0.058	0
1	156810895	G>T	0	INSRR	missense-near-splice	c.3664C>A	p.(Q1222K)	exon22	0.101	0.059	0.04
19	37117809	C>G	0	ZNF382	missense	c.1010C>G	p.(T337R)	exon5	0.112	0.068	0.007
19	37117809	C>G	0	ZNF382	missense	c.1007C>G	p.(T336R)	exon5	0.112	0.068	0.007
1	880107	C>A	0	NOC2L	missense	c.2217G>T	p.(E739D)	exon19	0.454	0.071	0.018
6	32487165	G>C	142204283	HLA-DRB5	missense	c.634C>G	p.(P212A)	exon3	0.371	0.08	0.011
1	154321590	G>A	0	ATP8B2	missense	c.3668G>A	p.(G1223D)	exon28	0.49	0.082	0
13	25280534	A>G	0	ATP12A	missense	c.2120A>G	p.(Q707R)	exon15	0.062	0.085	0.029
13	25280534	A>G	0	ATP12A	missense	c.2102A>G	p.(Q701R)	exon15	0.062	0.085	0.029
21	34925261	T>G	0	SON	missense	c.3724T>G	p.(S1242A)	exon3	0.118	0.085	0
21	34925261	T>G	0	SON	missense	c.3724T>G	p.(S1242A)	exon3	0.118	0.085	0
2	185800736	C>G	0	ZNF804A	missense	c.613C>G	p.(Q205E)	exon4	0.483	0.086	0.034
2	27304987	A>C	0	EMILIN1	missense	c.548A>C	p.(E183A)	exon4	0.518	0.09	0.019
X	50658760	C>T	0	BMP15	missense	c.332C>T	p.(T111I)	exon2	0.497	0.091	0.035
20	21319718	A>G	0	XRN2	missense	c.1270A>G	p.(R424G)	exon14	0.109	0.091	0.017
6	36168202	G>A	0	BRPF3	missense	c.103G>A	p.(A35T)	exon2	0.386	0.091	0.012
8	39872850	G>A	0	IDO2	missense	c.992G>A	p.(R331K)	exon11	0.141	0.092	0.042
13	111290774	C>T	0	CARKD	missense	c.1079C>T	p.(A360V)	exon10	0.176	0.095	0
14	92487911	G>T	0	TRIP11	missense	c.577C>A	p.(H193N)	exon4	0.332	0.104	0.043
5	176334136	G>C	0	UIMC1	missense	c.1891C>G	p.(Q631E)	exon14	0.447	0.117	0.017
5	176334136	G>C	0	UIMC1	missense	c.1891C>G	p.(Q631E)	exon13	0.447	0.117	0.017
5	176334136	G>C	0	UIMC1	missense	c.1891C>G	p.(Q631E)	exon13	0.447	0.117	0.017
8	80677553	G>A	0	HEY1	missense	c.797C>T	p.(S266L)	exon5	0.733	0.12	0.037
8	80677553	G>A	0	HEY1	missense	c.785C>T	p.(S262L)	exon5	0.733	0.12	0.037
X	101173506	G>A	0	ZMAT1	missense	c.101C>T	p.(S34F)	exon2	0.347	0.12	0.015
1	152187191	T>A	0	HRNR	missense	c.6914A>T	p.(H2305L)	exon3	0.675	0.122	0.006
15	42461938	A>G	0	VPS39	missense	c.1217T>C	p.(I406T)	exon12	0.095	0.125	0.001
8	141468396	G>A	0	TRAPPC9	missense	c.268C>T	p.(R90C)	exon1	0.963	0.13	0
19	7734285	G>A	0	RETN	missense	c.73G>A	p.(E25K)	exon2	0.549	0.138	0.022
19	7734285	G>A	0	RETN	missense	c.73G>A	p.(E25K)	exon2	0.549	0.138	0.022
11	28080493	G>A	0	KIF18A	missense	c.1928C>T	p.(P643L)	exon13	0.704	0.138	0.016
7	50737559	G>A	0	GRB10	missense-near-splice	c.364C>T	p.(R122C)	exon4	0.354	0.139	0.042
7	50737559	G>A	0	GRB10	missense-near-splice	c.364C>T	p.(R122C)	exon4	0.354	0.139	0.042
7	50737559	G>A	0	GRB10	missense-near-splice	c.190C>T	p.(R64C)	exon4	0.354	0.139	0.042
7	50737559	G>A	0	GRB10	missense-near-splice	c.190C>T	p.(R64C)	exon5	0.354	0.139	0.042
13	27829410	A>G	0	RPL21	missense	c.161A>G	p.(H54R)	exon4	0.088	0.139	0.016
6	168462591	G>A	0	FRMD1	missense	c.941C>T	p.(T314I)	exon8	0.257	0.14	0.021
6	168462591	G>A	0	FRMD1	missense	c.737C>T	p.(T246I)	exon8	0.257	0.14	0.021
19	58005357	A>G	0	ZNF419	missense	c.1435A>G	p.(T479A)	exon5	0.438	0.145	0.017
19	58005357	A>G	0	ZNF419	missense	c.1432A>G	p.(T478A)	exon5	0.438	0.145	0.017
19	58005357	A>G	0	ZNF419	missense	c.1396A>G	p.(T466A)	exon4	0.438	0.145	0.017
19	58005357	A>G	0	ZNF419	missense	c.1393A>G	p.(T465A)	exon4	0.438	0.145	0.017
19	58005357	A>G	0	ZNF419	missense	c.1336A>G	p.(T446A)	exon4	0.438	0.145	0.017
19	58005357	A>G	0	ZNF419	missense	c.1297A>G	p.(T433A)	exon3	0.438	0.145	0.017
19	58005357	A>G	0	ZNF419	missense	c.1294A>G	p.(T432A)	exon3	0.438	0.145	0.017
2	122154835	T>C	0	CLASP1	missense	c.3004A>G	p.(I1002V)	exon30	0.447	0.153	0.003
2	122154835	T>C	0	CLASP1	missense	c.2944A>G	p.(I982V)	exon31	0.447	0.153	0.003
2	122154835	T>C	0	CLASP1	missense	c.2938A>G	p.(I980V)	exon30	0.447	0.153	0.003
2	122154835	T>C	0	CLASP1	missense	c.2920A>G	p.(I974V)	exon30	0.447	0.153	0.003
5	145603023	C>T	0	RBM27	missense	c.236C>T	p.(P79L)	exon3	0.845	0.154	0.039
11	71725085	G>T	0	NUMA1	missense	c.3464C>A	p.(A1155D)	exon15	0.343	0.16	0.028
7	5410866	C>G	0	TNRC18	missense	c.3359G>C	p.(G1120A)	exon11	0.688	0.185	0.021
3	170875262	C>T	0	TNIK	missense	c.1208G>A	p.(R403Q)	exon12	0.876	0.187	0.046
3	170875262	C>T	0	TNIK	missense	c.1208G>A	p.(R403Q)	exon12	0.876	0.187	0.046
3	170875262	C>T	0	TNIK	missense	c.1208G>A	p.(R403Q)	exon12	0.876	0.187	0.046
3	170875262	C>T	0	TNIK	missense	c.1208G>A	p.(R403Q)	exon12	0.876	0.187	0.046
3	170875262	C>T	0	TNIK	missense	c.1208G>A	p.(R403Q)	exon12	0.876	0.187	0.046
3	170875262	C>T	0	TNIK	missense	c.1208G>A	p.(R403Q)	exon12	0.876	0.187	0.046
3	170875262	C>T	0	TNIK	missense	c.1208G>A	p.(R403Q)	exon12	0.876	0.187	0.046
3	170875262	C>T	0	TNIK	missense	c.1208G>A	p.(R403Q)	exon12	0.876	0.187	0.046
17	6371601	T>C	0	PITPNM3	missense	c.1834A>G	p.(S612G)	exon14	0.457	0.187	0.036
17	6371601	T>C	0	PITPNM3	missense	c.1726A>G	p.(S576G)	exon13	0.457	0.187	0.036
3	88104967	G>A	0	CGGBP1	missense	c.160C>T	p.(R54C)	exon4	0.989	0.193	0.001
3	88104967	G>A	0	CGGBP1	missense	c.160C>T	p.(R54C)	exon3	0.989	0.193	0.001
3	88104967	G>A	0	CGGBP1	missense	c.160C>T	p.(R54C)	exon4	0.989	0.193	0.001
8	27362614	C>T	0	EPHX2	missense	c.488C>T	p.(P163L)	exon4	0.231	0.194	0.033
8	27362614	C>T	0	EPHX2	missense	c.329C>T	p.(P110L)	exon4	0.231	0.194	0.033
8	27362614	C>T	0	EPHX2	missense	c.329C>T	p.(P110L)	exon4	0.231	0.194	0.033
8	27362614	C>T	0	EPHX2	missense	c.290C>T	p.(P97L)	exon3	0.231	0.194	0.033
7	113518619	G>T	0	PPP1R3A	missense	c.2528C>A	p.(T843K)	exon4	0.791	0.198	0.002
8	53477713	G>C	0	FAM150A	missense	c.104C>G	p.(A35G)	exon1	0.491	0.204	0.019
20	42169759	T>G	0	L3MBTL1	missense	c.2514T>G	p.(S838R)	exon22	0.403	0.208	0.005
20	42169759	T>G	0	L3MBTL1	missense	c.2310T>G	p.(S770R)	exon19	0.403	0.208	0.005
19	5225807	C>A	0	PTPRS	missense	c.2425G>T	p.(V809L)	exon17	0.397	0.209	0.031
19	5225807	C>A	0	PTPRS	missense	c.2359G>T	p.(V787L)	exon13	0.397	0.209	0.031
14	20019917	A>G	0	POTEM	missense	c.304T>C	p.(C102R)	exon1	0.684	0.209	0.008
21	45959387	C>T	0	KRTAP10-1	missense	c.647G>A	p.(C216Y)	exon1	0.204	0.21	0.001
17	79768754	G>A	0	GCGR	missense	c.217G>A	p.(A73T)	exon4	0.7	0.217	0.002
5	175921055	A>G	0	FAF2	missense	c.539A>G	p.(D180G)	exon6	0.469	0.223	0.007
3	13367336	C>A	0	NUP210	missense	c.4603G>T	p.(V1535F)	exon33	0.558	0.232	0.003
17	56356401	A>C	0	MPO	missense	c.853T>G	p.(C285G)	exon6	0.089	0.239	0
16	5055933	G>A	0	SEC14L5	missense	c.1321G>A	p.(E441K)	exon12	0.118	0.247	0.002
19	5744496	C>T	0	CATSPERD	missense	c.632C>T	p.(A211V)	exon8	0.812	0.261	0.005
17	4444853	G>T	0	MYBBP1A	missense	c.3202C>A	p.(R1068S)	exon24	0.807	0.267	0.048
17	4444853	G>T	0	MYBBP1A	missense	c.3202C>A	p.(R1068S)	exon24	0.807	0.267	0.048
19	15353791	G>A	0	BRD4	missense	c.3089C>T	p.(P1030L)	exon14	0.982	0.276	0.002
8	110576670	A>T	0	EBAG9	missense	c.524A>T	p.(Q175L)	exon7	0.59	0.282	0.005
8	110576670	A>T	0	EBAG9	missense	c.524A>T	p.(Q175L)	exon7	0.59	0.282	0.005
8	110576670	A>T	0	EBAG9	missense	c.524A>T	p.(Q175L)	exon7	0.59	0.282	0.005
16	28900149	C>A	0	ATP2A1	missense	c.970C>A	p.(R324S)	exon9	0.468	0.292	0.018
16	28900149	C>A	0	ATP2A1	missense	c.970C>A	p.(R324S)	exon9	0.468	0.292	0.018
16	28509202	A>G	0	APOBR	missense	c.2840A>G	p.(E947G)	exon2	0.713	0.303	0.005
1	152080982	G>C	0	TCHH	missense	c.4711C>G	p.(Q1571E)	exon3	0.787	0.31	0
12	6702297	A>G	0	CHD4	missense	c.2612T>C	p.(I871T)	exon17	0.688	0.314	0.001
16	56388838	G>A	0	GNAO1	missense	c.938G>A	p.(R313H)	exon8	0.442	0.316	0.001
19	15587095	T>C	0	PGLYRP2	missense	c.386A>G	p.(E129G)	exon2	0.576	0.318	0.005
5	143545016	T>A	0	YIPF5	missense	c.263A>T	p.(D88V)	exon3	0.268	0.318	0.005
5	143545016	T>A	0	YIPF5	missense	c.263A>T	p.(D88V)	exon3	0.268	0.318	0.005
5	143545016	T>A	0	YIPF5	missense	c.101A>T	p.(D34V)	exon2	0.268	0.318	0.005
X	101911757	G>T	0	GPRASP1	missense	c.2916G>T	p.(W972C)	exon6	0.964	0.334	0.042
X	101911757	G>T	0	GPRASP1	missense	c.2916G>T	p.(W972C)	exon4	0.964	0.334	0.042
X	101911757	G>T	0	GPRASP1	missense	c.2916G>T	p.(W972C)	exon5	0.964	0.334	0.042
X	101911757	G>T	0	GPRASP1	missense	c.2916G>T	p.(W972C)	exon3	0.964	0.334	0.042
14	103405969	T>C	0	CDC42BPB	missense	c.4805A>G	p.(Q1602R)	exon34	0.764	0.342	0.004
20	34022555	G>C	0	GDF5	missense	c.658C>G	p.(Q220E)	exon2	0.282	0.347	0.003
7	23776560	A>G	0	STK31	missense	c.880A>G	p.(N294D)	exon8	0.915	0.366	0.004
7	23776560	A>G	0	STK31	missense	c.811A>G	p.(N271D)	exon8	0.915	0.366	0.004
7	23776560	A>G	0	STK31	missense	c.811A>G	p.(N271D)	exon8	0.915	0.366	0.004
7	23776560	A>G	0	STK31	missense	c.880A>G	p.(N294D)	exon8	0.915	0.366	0.004
17	48183275	G>A	0	PDK2	missense	c.359G>A	p.(R120Q)	exon4	0.942	0.381	0.018
17	48183275	G>A	0	PDK2	missense	c.167G>A	p.(R56Q)	exon4	0.942	0.381	0.018
17	48183275	G>A	0	PDK2	missense	c.167G>A	p.(R56Q)	exon5	0.942	0.381	0.018
17	48183275	G>A	0	PDK2	missense	c.359G>A	p.(R120Q)	exon4	0.942	0.381	0.018
1	84945109	C>A	0	RPF1	missense	c.145C>A	p.(P49T)	exon1	0.878	0.381	0.017
X	15870623	G>A	0	AP1S2	missense	c.25C>T	p.(R9C)	exon2	0.846	0.389	0
X	15870623	G>A	0	AP1S2	missense	c.25C>T	p.(R9C)	exon2	0.846	0.389	0
1	158576351	C>A	0	OR10Z1	missense	c.123C>A	p.(S41R)	exon1	0.899	0.402	0.001
3	197879304	A>G	200898646	FAM157A	missense	c.68A>G	p.(H23R)	exon1	0.597	0.402	0
11	2939260	C>T	121909071	SLC22A18	missense	c.698C>T	p.(S233F)	exon7	0.943	0.405	0.043
[truncated: 10 more rows]
