# Supplementary material for: Identification of Neurotransmission and Synaptic Biological Processes Disrupted in Autism Spectrum Disorder Using Interaction Networks and Community Detection Analysis
Source: Biomedicines. 2023 Nov 4;11(11):2971. doi: 10.3390/biomedicines11112971 (PMC10668950; doi:10.3390/biomedicines11112971)
Supplement: Supplementary file 1 [file biomedicines-11-02971-s001.zip › Supplementary Table S6.xlsx]

## Sheet: S6
Table S6. Putative de novo CNVs in ASD cases from the AGP cohort affecting network NS Genes.
View CNV	Cytoband	Start	End	Length	Genes	Inheritance (father/mother)
gain	1p33	47280395	47296851	16457	CYP4X1	pdenovo
loss	1q31.3	196759077	196958987	199911	PTPRC ATP6V1G3	pdenovo
gain	10q21.1	56118892	56144916	26025	PCDH15	pdenovo
loss	11q24.2,11q24.3,11q25	126633939	132060374	5426436	P53AIP1 KCNJ1 PRDM10 KCNJ5 NCRNA00167 NTM FLI1 RICS SNX19 ADAMTS8 BARX2 ST14 ETS1 ZBTB44 OPCML ADAMTS15 APLP2 NFRKB C11orf45 TMEM45B	pdenovo
loss	12p13.33	2115897	2127756	11860	CACNA1C	pdenovo
loss	12p13.33	2115897	2127756	11860	CACNA1C	pdenovo
gain	12q13.3,12q13.2,12q14.1	54218922	58779615	4560694	SMARCC2 RDH5 MYL6 MIP MARCH9 BLOC1S1 TSFM GPR182 SHMT2 ZC3H10 INHBC PRIM1 CNPY2 SLC26A10 PIP4K2C ERBB3 DDIT3 RAB5B R3HDM2 PA2G4 ORMDL2 PTGES3 KIF5A OBFC2B ANKRD52 MMP19 ITGA7 SPRYD4 ARHGAP9 IKZF4 BAZ2A APOF TIMELESS ZBTB39 CYP27B1 GDF11 OS9 NACA RNF41 SLC39A5 LRIG3 TSPAN31 SNORD59B SNORD59A AVIL NXPH4 SILV MYO1A DCTN2 ATP5B RPL41 STAT6 FAM62A STAT2 SDR9C7 CTDSP2 INHBE RPS26 CD63 RPS26L AGAP2 OR6C…	pdenovo
loss	15q21.1	42741567	42805781	64215	B2M SPG11 PATL2	pdenovo
cxgain|gain	17q21.31,17q21.32	41723993	42146505	422513	NSF LRRC37A2 LRRC37A ARL17 ARL17P1	pdenovo
cxgain|gain	17q21.31,17q21.32	41723993	42146505	422513	NSF LRRC37A2 LRRC37A ARL17 ARL17P1	pdenovo
cxgain|gain	17q21.31,17q21.32	41723993	42146505	422513	NSF LRRC37A2 LRRC37A ARL17 ARL17P1	pdenovo
loss|cxloss	17q21.31,17q21.32	41725112	42146463	421352	NSF LRRC37A2 LRRC37A ARL17 ARL17P1	pdenovo
cxgain|gain	17q21.31,17q21.32	41725112	42146463	421352	NSF LRRC37A2 LRRC37A ARL17 ARL17P1	pdenovo
cxgain|gain	17q21.31,17q21.32	41725112	42146463	421352	NSF LRRC37A2 LRRC37A ARL17 ARL17P1	pdenovo
cxgain|gain	17q21.31,17q21.32	41725112	42146463	421352	NSF LRRC37A2 LRRC37A ARL17 ARL17P1	pdenovo
loss|cxloss	17q21.31,17q21.32	41725112	42146463	421352	NSF LRRC37A2 LRRC37A ARL17 ARL17P1	pdenovo
loss|cxloss	17q21.31,17q21.32	41725112	42146463	421352	NSF LRRC37A2 LRRC37A ARL17 ARL17P1	pdenovo
loss|cxloss	17q21.31,17q21.32	41725112	42146463	421352	NSF LRRC37A2 LRRC37A ARL17 ARL17P1	pdenovo
gain	17q21.31,17q21.32	41781186	42092850	311665	LRRC37A2 ARL17P1 ARL17 NSF	pdenovo
gain	17q21.31,17q21.32	41781186	42092850	311665	LRRC37A2 ARL17P1 ARL17 NSF	pdenovo
gain	17q21.31,17q21.32	41781186	42137359	356174	LRRC37A2 ARL17P1 ARL17 NSF	pdenovo
cxgain|gain	17q21.31,17q21.32	41781186	42146505	365320	LRRC37A2 ARL17P1 ARL17 NSF	pdenovo
loss	17q21.31,17q21.32	41781186	42146826	365641	LRRC37A2 ARL17P1 ARL17 NSF	pdenovo
loss	17q21.31,17q21.32	41781186	42146826	365641	LRRC37A2 ARL17P1 ARL17 NSF	pdenovo
loss	22q11.21	17241748	18693299	1451552	UFD1L GNB1L TBX1 TRMT2A SEPT5 DGCR6 DGCR9 PRODH C22orf29 DGCR2 DGCR5 GP1BB C22orf39 C22orf25 DGCR6L TXNRD2 CLDN5 RTN4R TSSK2 GSC2 ARVCF SLC25A1 COMT DGCR8 CLTCL1 HIRA RANBP1 CDC45L DGCR11 DGCR10 MRPL40 DGCR14 ZDHHC8 LOC150185	pdenovo
loss	6q25.3	156785155	158489874	1704720	SERAC1 ARID1B SNX9 SYNJ2 ZDHHC14	pdenovo
loss	9p24.3,9p24.2	98998	3682923	3583926	DMRT1 DMRT2 DMRT3 CBWD1 FLJ35024 FOXD4 KIAA0020 DOCK8 RFX3 C9orf66 KANK1 SMARCA2 KCNV2 VLDLR	pdenovo
